# Supplementary material for: Optical recognition of the eggs of four Aedine mosquito species (Aedes albopictus, Aedes geniculatus, Aedes japonicus, and Aedes koreicus)
Source: PLoS One. 2023 Nov 1;18(11):e0293568. doi: 10.1371/journal.pone.0293568 (PMC10619821; doi:10.1371/journal.pone.0293568)
Supplement: S1 Dataset — https://doi.org/10.6084/m9.figshare.24207942. (CSV) [file pone.0293568.s001.csv]

record	report name	question	answer.rater	picture_ID	picture file name	canton	egg name	optical determination by the operator	chorion quality	file MALDI-TOF	MALDI-TOF determination	%	obs - light green star	observer	time_minutes	comment
1	Report_name1	1	geniculatus	G12	G12_GR-GRO-015b_a_2	Grisons	GR-GRO-015b_a_2	geniculatus	high	LMA_Zanz2021_0059_1C4[c]	geniculatus	99.9	no	expert	11	NA
2	Report_name1	2	geniculatus	G32	G32_TI-MEN-051a_b_1	Ticino	TI-MEN-051a_b_1	geniculatus	low	LMA_Zanz2021_0059_1I3[c]	geniculatus	99.9	yes	expert	11	NA
3	Report_name1	3	albopictus	A28	A28_TI-CDO-012b_a_2	Ticino	TI-CDO-12b_a_2	albopictus	high	LMA_Zanz2020_0021_1F1[c]	albopictus	99.9	no	expert	11	NA
4	Report_name1	4	koreicus	K04	K04_GR-BRE-001a_c_3	Grisons	GR-BRE-001a_c_3	koreicus	low	LMA_Zanz2020_0018_1D4[c]	koreicus	90	yes	expert	11	NA
5	Report_name1	5	japonicus	J17	J17_TI-POR-001_a_1	Ticino	TI-POR-001_a_1	japonicus	low	LMA_Zanz2020_0011_1G2[c]	japonicus	99.9	no	expert	11	NA
6	Report_name1	6	koreicus	J08	J08_TI-GRV-002_a_5	Ticino	TI-GRV-002_a_5	japonicus	medium	LMA_Zanz2020_0011_1B1[c]	japonicus	compare	yes	expert	11	NA
7	Report_name1	7	geniculatus	G21	G21_GR-RVD-007a_b_2	Grisons	GR-RVD-007a_b_2	geniculatus	high	LMA_Zanz2021_0059_1F1[c]	geniculatus	79.2	no	expert	11	NA
8	Report_name1	8	NA	A66	A66_GR-RVD-002b_a_9	Grisons	GR-RVD-002b_a_9	albopictus	medium	LMA_Zanz2020_0048_1C1[c]	albopictus	99.9	yes	expert	11	NA
9	Report_name1	9	koreicus	K50	K50_TI-MOI-009b_a_3	Ticino	TI-MOI-009b_a_3	koreicus	low	LMA_Zanz2020_0036_1G1[c]	koreicus	99.9	yes	expert	11	NA
10	Report_name1	10	japonicus	K77	K77_GR-BRE-006b_c_5	Grisons	GR-BRE-006b_c_5	koreicus	medium	LMA_Zanz2020_0074_1C1[c]	koreicus	99.9	yes	expert	11	NA
11	Report_name1	11	japonicus	J20	J20_TI-POR-001_c_1	Ticino	TI-POR-001_c_1	japonicus	high	LMA_Zanz2020_0011_1H4[c]	japonicus	99.9	yes	expert	11	NA
12	Report_name1	12	albopictus	A05	A05_GE-LAN-002a_a_1	Geneva	GE-LAN-002a_a_1	albopictus	low	LMA_Zanz2020_0012_1B3[c]	albopictus	compare	yes	expert	11	NA
13	Report_name1	13	koreicus	K79	K79_GR-BRE-003a_a_2	Ticino	GR-BRE-003a_a_2	koreicus	high	LMA_Zanz2020_0074_1C3[c]	koreicus	95.7	yes	expert	11	NA
14	Report_name1	14	albopictus	A31	A31_TI-COL-014b_a_3	Ticino	TI-COL-014b_a_3	albopictus	high	LMA_Zanz2020_0026_1B1[c]	albopictus	99.9	yes	expert	11	NA
15	Report_name1	15	koreicus	K05	K05_GR-BRE-001a_c_4	Grisons	GR-BRE-001a_c_4	koreicus	medium	LMA_Zanz2020_0018_1E1[c]	koreicus	99.9	yes	expert	11	NA
16	Report_name1	16	geniculatus	G13	G13_GR-RVD-016a_b_1	Grisons	GR-RVD-016a_b_1	geniculatus	medium	LMA_Zanz2021_0059_1D1[c]	geniculatus	92.4	yes	expert	11	NA
17	Report_name1	17	japonicus	J09	J09_TI-GRV-002_c_2	Ticino	TI-GRV-002_c_2	japonicus	low	LMA_Zanz2020_0011_1C1[c]	japonicus	99.9	no	expert	11	NA
18	Report_name1	18	albopictus	A18	A18_TI-BAL-002b_a_3	Ticino	TI-BAL-002b_a_3	albopictus	medium	LMA_Zanz2020_0018_1B2[c]	albopictus	99.9	yes	expert	11	NA
19	Report_name1	19	japonicus	J56	J56_SZ-FRI-001a_a_1	Schwyz	SZ-FRI-001a_a_1	japonicus	high	LMA_Zanz2020_0021_1C2[c]	japonicus	99.9	no	expert	11	NA
20	Report_name1	20	japonicus	J72	J72_GR-RVD-002b_a_8	Grisons	GR-RVD-002b_a_8	japonicus	medium	LMA_Zanz2020_0048_1B4[c]	japonicus	90	yes	expert	11	NA
21	Report_name1	21	albopictus	A01	A01_TI-MAN-003_a_1	Ticino	TI-MAN-003_a_1	albopictus	low	LMA_Zanz2020_0011_1D1[c]	albopictus	99.9	no	expert	11	NA
22	Report_name1	22	japonicus	K40	K40_TI-NOV-003b_a_2	Ticino	TI-NOV-003b_a_2	koreicus	high	LMA_Zanz2020_0036_1B3[c]	koreicus	95.7	no	expert	11	NA
23	Report_name1	23	geniculatus	G33	G33_TI-MEN-051a_b_2	Ticino	TI-MEN-051a_b_2	geniculatus	low	LMA_Zanz2021_0059_1I4[c]	geniculatus	96	no	expert	11	NA
24	Report_name1	24	geniculatus	G34	G34_TI-MEN-079a_b_2	Ticino	TI-MEN-079a_b_2	geniculatus	medium	LMA_Zanz2021_0059_1J2[c]	geniculatus	96	no	expert	11	NA
25	Report_name2	1	japonicus	J38	J38_GR-GRO-014a_b_1	Grisons	GR-GRO-014a_b_1	japonicus	high	LMA_Zanz2020_0013_1E1[c]	japonicus	89.1	no	expert	15	NA
26	Report_name2	2	geniculatus	J45	J45_ZH-ZHR-002v_a_2	Zurich	ZH-ZHR-002v_a_2	japonicus	medium	LMA_Zanz2020_0017_1A4[c]	japonicus	96	yes	expert	15	NA
27	Report_name2	3	geniculatus	G17	G17_GR-RVD-009b_b_1	Grisons	GR-RVD-009b_b_1	geniculatus	low	LMA_Zanz2021_0059_1E1[c]	geniculatus	99.9	no	expert	15	NA
28	Report_name2	4	albopictus	A17	A17_TI-BAL-002b_a_2	Ticino	TI-BAL-002b_a_2	albopictus	medium	LMA_Zanz2020_0018_1B1[c]	albopictus	99.9	yes	expert	15	NA
29	Report_name2	5	koreicus	K21	K21_GR-BRE-001a_a_7	Grisons	GR-BRE-001a_a_7	koreicus	high	LMA_Zanz2020_0034_3D3[c]	koreicus	99	yes	expert	15	NA
30	Report_name2	6	albopictus	A05	A05_GE-LAN-002a_a_1	Geneva	GE-LAN-002a_a_1	albopictus	low	LMA_Zanz2020_0012_1B3[c]	albopictus	compare	yes	expert	15	NA
31	Report_name2	7	japonicus	A70	A70_GR-RVD-002b_a_19	Grisons	GR-RVD-002b_a_19	albopictus	high	LMA_Zanz2020_0048_1E3[c]	albopictus	86	yes	expert	15	NA
32	Report_name2	8	japonicus	J48	J48_ZH-ZHR-002y_b_2	Zurich	ZH-ZHR-002y_b_2	japonicus	low	LMA_Zanz2020_0017_1B4[c]	japonicus	99.9	yes	expert	15	NA
33	Report_name2	9	albopictus	A02	A02_TI-MAN-003_b_1	Ticino	TI-MAN-003_b_1	albopictus	low	LMA_Zanz2020_0011_1D4[c]	albopictus	99.9	no	expert	15	NA
34	Report_name2	10	geniculatus	K62	K62_TI-MOI-009b_a_9	Ticino	TI-MOI-009b_a_9	koreicus	low	LMA_Zanz2020_0036_1J3[c]	koreicus	96	yes	expert	15	NA
35	Report_name2	11	NA	K81	K81_GR-BRE-003a_a_5	Grisons	GR-BRE-003a_a_5	koreicus	medium	LMA_Zanz2020_0074_1D2[c]	koreicus	99.9	yes	expert	15	NA
36	Report_name2	12	albopictus	G15	G15_GR-RVD-016a_b_3	Grisons	GR-RVD-016a_b_3	geniculatus	medium	LMA_Zanz2021_0059_1D3[c]	geniculatus	99	yes	expert	15	NA
37	Report_name2	13	albopictus	G18	G18_GR-RVD-009b_b_2	Grisons	GR-RVD-009b_b_2	geniculatus	medium	LMA_Zanz2021_0059_1E2[c]	geniculatus	92.4	yes	expert	15	NA
38	Report_name2	14	koreicus	K38	K38_GR-BRU-001a_b_1	Grisons	GR-BRU-001a_b_1	koreicus	low	LMA_Zanz2020_0034_3I1[c]	koreicus	99.9	no	expert	15	NA
39	Report_name2	15	albopictus	A28	A28_TI-CDO-012b_a_2	Ticino	TI-CDO-12b_a_2	albopictus	high	LMA_Zanz2020_0021_1F1[c]	albopictus	99.9	no	expert	15	NA
40	Report_name2	16	japonicus	K08	K08_TI-COL-010b_a_2	Grisons	TI-COL-010b_a_2	koreicus	medium	LMA_Zanz2020_0026_1A2[c]	koreicus	90	yes	expert	15	NA
41	Report_name2	17	japonicus	J65	J65_GR-RVD-002b_a_1	Grisons	GR-RVD-002b_a_1	japonicus	high	LMA_Zanz2020_0048_1A1[c]	japonicus	99.9	no	expert	15	NA
42	Report_name2	18	NA	J87	J87_GR-BRE-003a_a_4	Grisons	GR-BRE-003a_a_4	koreicus	medium	LMA_Zanz2020_0074_1D1[c]	japonicus	90	yes	expert	15	NA
43	Report_name2	19	geniculatus	G29	G29_TI-BEL-048a_a_1	Ticino	TI-BEL-048a_a_1	geniculatus	high	LMA_Zanz2021_0059_1H4[c]	geniculatus	99.9	no	expert	15	NA
44	Report_name2	20	koreicus	K29	K29_GR-BRE-001a_b_1	Grisons	GR-BRE-001a_b_1	koreicus	high	LMA_Zanz2020_0034_3F3[c]	koreicus	89.1	yes	expert	15	NA
45	Report_name2	21	albopictus	A56	A56_TI-NOV-004a_a_1	Ticino	TI-NOV-004a_a_1	albopictus	medium	LMA_Zanz2020_0036_1C4[c]	albopictus	99.9	yes	expert	15	NA
46	Report_name2	22	geniculatus	G32	G32_TI-MEN-051a_b_1	Ticino	TI-MEN-051a_b_1	geniculatus	low	LMA_Zanz2021_0059_1I3[c]	geniculatus	99.9	yes	expert	15	NA
47	Report_name2	23	japonicus	J52	J52_SZ-TUG-001b_a_1	Schwyz	SZ-TUG-001b_a_1	japonicus	low	LMA_Zanz2020_0021_1A4[c]	japonicus	99.9	no	expert	15	NA
48	Report_name2	24	geniculatus	G03	G03_VD-AIG-002b_a_1	Vaud	VD-AIG-002b_a_1	geniculatus	high	LMA_Zanz2021_0059_1A3[c]	geniculatus	compare	no	expert	15	NA
49	Report_name3	1	koreicus	K32	K32_GR-BRE-001a_b_1	Grisons	GR-BRE-001a_b_1	koreicus	high	LMA_Zanz2020_0034_3G2[c]	koreicus	92.4	yes	expert	15	NA
50	Report_name3	2	albopictus	A73	A73_TI-COL-010b_a_1	Ticino	TI-COL-010b_a_1	albopictus	high	LMA_Zanz2020_0048_1F2[c]	albopictus	99.9	no	expert	15	NA
51	Report_name3	3	japonicus	K81	K81_GR-BRE-003a_a_5	Grisons	GR-BRE-003a_a_5	koreicus	medium	LMA_Zanz2020_0074_1D2[c]	koreicus	99.9	yes	expert	15	NA
52	Report_name3	4	geniculatus	G16	G16_G8_GR-RVD-015a_b_1	Grisons	GR-RVD-015a_b_1-G8	geniculatus	low	LMA_Zanz2021_0059_1D4[c]	geniculatus	99.9	no	expert	15	NA
53	Report_name3	5	japonicus	J56	J56_SZ-FRI-001a_a_1	Schwyz	SZ-FRI-001a_a_1	japonicus	high	LMA_Zanz2020_0021_1C2[c]	japonicus	99.9	no	expert	15	NA
54	Report_name3	6	japonicus	K26	K26_GR-BRE-001a_a_12	Grisons	GR-BRE-001a_a_12	koreicus	medium	LMA_Zanz2020_0034_3E4[c]	koreicus	99	no	expert	15	NA
55	Report_name3	7	geniculatus	G28	G28_TI-LOS-002a_b_1	Ticino	TI-LOS-002a_b_1	geniculatus	medium	LMA_Zanz2021_0059_1H3[c]	geniculatus	96	no	expert	15	NA
56	Report_name3	8	koreicus	K67	K67_TI-MOI-009b_a_9	Ticino	TI-MOI-009b_a_9	koreicus	low	LMA_Zanz2020_0036_1K4[c]	koreicus	90	yes	expert	15	NA
57	Report_name3	9	geniculatus	G06	G06_VD-AIG-002a_a_2	Vaud	VD-AIG-002a_a_2	geniculatus	high	LMA_Zanz2021_0059_1B2[c]	geniculatus	90	no	expert	15	NA
58	Report_name3	10	japonicus	K17	K17_GR-BRE-001a_a_7	Grisons	GR-BRE-001a_a_7	koreicus	high	LMA_Zanz2020_0034_3C3[c]	koreicus	99.9	yes	expert	15	NA
59	Report_name3	11	geniculatus	A72	A72_GR-RVD-006b_a_1	Grisons	GR-RVD-006b_a_1	albopictus	low	LMA_Zanz2020_0048_1F1[c]	albopictus	99.9	no	expert	15	NA
60	Report_name3	12	geniculatus	G22	G22_GR-RVD-015a_b_1	Grisons	GR-RVD-015a_b_1	geniculatus	high	LMA_Zanz2021_0059_1F2[c]	geniculatus	84	no	expert	15	NA
61	Report_name3	13	geniculatus	J12	J12_TI-TTO-001_a_2	Ticino	TI-TTO-001_a_2	japonicus	medium	LMA_Zanz2020_0011_1F1[c]	japonicus	99.9	no	expert	15	NA
62	Report_name3	14	albopictus	J41	J41_GR-RVD-010b_d_1	Grisons	GR-RVD-010b_d_1	japonicus	medium	LMA_Zanz2020_0013_1E4[c]	japonicus	99.9	no	expert	15	NA
63	Report_name3	15	albopictus	J09	J09_TI-GRV-002_c_2	Ticino	TI-GRV-002_c_2	japonicus	low	LMA_Zanz2020_0011_1C1[c]	japonicus	99.9	no	expert	15	NA
64	Report_name3	16	albopictus	A22	A22_TI-CHI-022a_a_1	Ticino	TI-CHI-022a_a_1	albopictus	medium	LMA_Zanz2020_0018_1E2[c]	albopictus	99.9	yes	expert	15	NA
65	Report_name3	17	japonicus	K50	K50_TI-MOI-009b_a_3	Ticino	TI-MOI-009b_a_3	koreicus	low	LMA_Zanz2020_0036_1G1[c]	koreicus	99.9	yes	expert	15	NA
66	Report_name3	18	geniculatus	J36	J36_GR-GRO-011b_b_1	Grisons	GR-GRO-011b_b_1	japonicus	high	LMA_Zanz2020_0013_1D3[c]	japonicus	99.9	no	expert	15	NA
67	Report_name3	19	albopictus	A10	A10_GR-RVD-012a_a_2	Grisons	GR-RVD-012a_a_2	albopictus	medium	LMA_Zanz2020_0013_1F2[c]	albopictus	90	no	expert	15	NA
68	Report_name3	20	albopictus	A05	A05_GE-LAN-002a_a_1	Geneva	GE-LAN-002a_a_1	albopictus	low	LMA_Zanz2020_0012_1B3[c]	albopictus	compare	yes	expert	15	only a guess
69	Report_name3	21	albopictus	J52	J52_SZ-TUG-001b_a_1	Schwyz	SZ-TUG-001b_a_1	japonicus	low	LMA_Zanz2020_0021_1A4[c]	japonicus	99.9	no	expert	15	NA
70	Report_name3	22	geniculatus	G25	G25_TI-ASC-010b_b_1	Ticino	TI-ASC-010b_b_1	geniculatus	low	LMA_Zanz2021_0059_1G1[c]	geniculatus	79.2	yes	expert	15	NA
71	Report_name3	23	geniculatus	G19	G19_GR-RVD-009b_b_3	Grisons	GR-RVD-009b_b_3	geniculatus	medium	LMA_Zanz2021_0059_1E3[c]	geniculatus	99.9	yes	expert	15	NA
72	Report_name3	24	albopictus	A21	A21_TI-BAL-022b_a_3	Ticino	TI-BAL-022b_a_3	albopictus	high	LMA_Zanz2020_0018_1C2[c]	albopictus	99.9	no	expert	15	NA
73	Report_name4	1	geniculatus	K59	K59_TI-MOI-009b_a_8	Ticino	TI-MOI-009b_a_8	koreicus	low	LMA_Zanz2020_0036_1I4[c]	koreicus	99.9	yes	expert	5	NA
74	Report_name4	2	japonicus	K77	K77_GR-BRE-006b_c_5	Grisons	GR-BRE-006b_c_5	koreicus	medium	LMA_Zanz2020_0074_1C1[c]	koreicus	99.9	yes	expert	5	NA
75	Report_name4	3	geniculatus	J36	J36_GR-GRO-011b_b_1	Grisons	GR-GRO-011b_b_1	japonicus	high	LMA_Zanz2020_0013_1D3[c]	japonicus	99.9	no	expert	5	NA
76	Report_name4	4	NA	J10	J10_TI-GRV-002_c_3	Ticino	TI-GRV-002_c_3	japonicus	low	LMA_Zanz2020_0011_1C2[c]	japonicus	99.9	no	expert	5	not sure, low quality, geniculatus?
77	Report_name4	5	japonicus	K06	K06_TI-CHI-022a_a_2	Ticino	TI-CHI-022a_a_2	koreicus	medium	LMA_Zanz2020_0018_1E3[c]	koreicus	90	yes	expert	5	NA
78	Report_name4	6	koreicus	K39	K39_TI-NOV-003b_a_1	Ticino	TI-NOV-003b_a_1	koreicus	high	LMA_Zanz2020_0036_1B2[c]	koreicus	96	no	expert	5	NA
79	Report_name4	7	geniculatus	G12	G12_GR-GRO-015b_a_2	Grisons	GR-GRO-015b_a_2	geniculatus	high	LMA_Zanz2021_0059_1C4[c]	geniculatus	99.9	no	expert	5	NA
80	Report_name4	8	albopictus	A03	A03_TI-MAN-003_c_2	Ticino	TI-MAN-003_c_2	albopictus	low	LMA_Zanz2020_0011_1E2[c]	albopictus	99.9	no	expert	5	NA
81	Report_name4	9	japonicus	J41	J41_GR-RVD-010b_d_1	Grisons	GR-RVD-010b_d_1	japonicus	medium	LMA_Zanz2020_0013_1E4[c]	japonicus	99.9	no	expert	5	NA
82	Report_name4	10	NA	A04	A04_TI-MAN-003_c_3	Ticino	TI-MAN-003_c_3	albopictus	low	LMA_Zanz2020_0011_1E3[c]	albopictus	99.9	no	expert	5	not sure
83	Report_name4	11	japonicus	J74	J74_GR-RVD-002b_a_11	Grisons	GR-RVD-002b_a_11	japonicus	high	LMA_Zanz2020_0048_1C3[c]	japonicus	99.9	yes	expert	5	NA
84	Report_name4	12	albopictus	A76	A76_TI-COL-010b_a_4	Ticino	TI-COL-010b_a_4	albopictus	medium	LMA_Zanz2020_0048_1G1[c]	albopictus	99.9	no	expert	5	NA
85	Report_name4	13	albopictus	A30	A30_TI-COL-014b_a_2	Ticino	TI-COL-014b_a_2	albopictus	high	LMA_Zanz2020_0026_1A4[c]	albopictus	99.9	no	expert	5	NA
86	Report_name4	14	albopictus	A22	A22_TI-CHI-022a_a_1	Ticino	TI-CHI-022a_a_1	albopictus	medium	LMA_Zanz2020_0018_1E2[c]	albopictus	99.9	yes	expert	5	NA
87	Report_name4	15	japonicus	J52	J52_SZ-TUG-001b_a_1	Schwyz	SZ-TUG-001b_a_1	japonicus	low	LMA_Zanz2020_0021_1A4[c]	japonicus	99.9	no	expert	5	NA
88	Report_name4	16	japonicus	J24	J24_SZ-FRI-001a_d_1	Schwyz	SZ-FRI-001a_d_1	japonicus	medium	LMA_Zanz2020_0013_1A2[c]	japonicus	99.9	no	expert	5	NA
89	Report_name4	17	albopictus	A14	A14_GE-LAN-001b_b_1	Geneva	GE-LAN-001b_b_1	albopictus	high	LMA_Zanz2020_0017_1C1[c]	albopictus	99.9	yes	expert	5	NA
90	Report_name4	18	geniculatus	G19	G19_GR-RVD-009b_b_3	Grisons	GR-RVD-009b_b_3	geniculatus	medium	LMA_Zanz2021_0059_1E3[c]	geniculatus	99.9	yes	expert	5	NA
91	Report_name4	19	japonicus	K07	K07_TI-COL-010b_a_1	Ticino	TI-COL-010b_a_1	koreicus	low	LMA_Zanz2020_0026_1A1[c]	koreicus	90	yes	expert	5	NA
92	Report_name4	20	geniculatus	G27	G27_TI-BEL-016a_b_2	Ticino	TI-BEL-016a_b_2	geniculatus	low	LMA_Zanz2021_0059_1H2[c]	geniculatus	99.9	yes	expert	5	NA
93	Report_name4	21	geniculatus	G16	G16_G8_GR-RVD-015a_b_1	Grisons	GR-RVD-015a_b_1-G8	geniculatus	low	LMA_Zanz2021_0059_1D4[c]	geniculatus	99.9	no	expert	5	NA
94	Report_name4	22	koreicus	K20	K20_GR-BRE-001a_a_7	Grisons	GR-BRE-001a_a_7	koreicus	high	LMA_Zanz2020_0034_3D2[c]	koreicus	90	yes	expert	5	NA
95	Report_name4	23	geniculatus	G04	G04_VD-AIG-002b_a_2	Vaud	VD-AIG-002b_a_2	geniculatus	high	LMA_Zanz2021_0059_1A4[c]	geniculatus	compare	no	expert	5	NA
96	Report_name4	24	geniculatus	G01	G01_SH-NAR-001e_b_2	Schaffhausen	SH-NAR-001e_b_2	geniculatus	medium	LMA_Zanz2021_0059_1A1[c]	geniculatus	90	no	expert	5	NA
97	Report_name5	1	albopictus	A10	A10_GR-RVD-012a_a_2	Grisons	GR-RVD-012a_a_2	albopictus	medium	LMA_Zanz2020_0013_1F2[c]	albopictus	90	no	expert	10	NA
98	Report_name5	2	geniculatus	G01	G01_SH-NAR-001e_b_2	Schaffhausen	SH-NAR-001e_b_2	geniculatus	medium	LMA_Zanz2021_0059_1A1[c]	geniculatus	90	no	expert	10	NA
99	Report_name5	3	japonicus	J49	J49_GR-BRE-001a_c_1	Grisons	GR-BRE-001a_c_1	koreicus	high	LMA_Zanz2020_0018_1D2[c]	japonicus	80	yes	expert	10	NA
100	Report_name5	4	geniculatus	G31	G31_TI-BEL-048a_a_3	Ticino	TI-BEL-048a_a_3	geniculatus	low	LMA_Zanz2021_0059_1I2[c]	geniculatus	99.9	yes	expert	10	NA
101	Report_name5	5	albopictus	A72	A72_GR-RVD-006b_a_1	Grisons	GR-RVD-006b_a_1	albopictus	low	LMA_Zanz2020_0048_1F1[c]	albopictus	99.9	no	expert	10	NA
102	Report_name5	6	japonicus	J17	J17_TI-POR-001_a_1	Ticino	TI-POR-001_a_1	japonicus	low	LMA_Zanz2020_0011_1G2[c]	japonicus	99.9	no	expert	10	NA
103	Report_name5	7	koreicus	K51	K51_TI-MOI-009b_a_3	Ticino	TI-MOI-009b_a_3	koreicus	low	LMA_Zanz2020_0036_1G2[c]	koreicus	99.9	yes	expert	10	NA
104	Report_name5	8	koreicus	K75	K75_GR-BRE-006b_c_2	Grisons	GR-BRE-006b_c_2	koreicus	medium	LMA_Zanz2020_0074_1B2[c]	koreicus	99	yes	expert	10	NA
105	Report_name5	9	japonicus	J13	J13_TI-TTO-001_b_1	Ticino	TI-TTO-001_b_1	japonicus	medium	LMA_Zanz2020_0011_1F2[c]	japonicus	99.9	yes	expert	10	NA
106	Report_name5	10	geniculatus	G02	G02_SH-NAR-001e_b_3	Schaffhausen	SH-NAR-001e_b_3	geniculatus	high	LMA_Zanz2021_0059_1A2[c]	geniculatus	84	yes	expert	10	NA
107	Report_name5	11	koreicus	J68	J68_GR-RVD-002b_a_4	Grisons	GR-RVD-002b_a_4	japonicus	high	LMA_Zanz2020_0048_1A4[c]	japonicus	99.9	yes	expert	10	NA
108	Report_name5	12	albopictus	A55	A55_TI-NOV-003b_a_6	Ticino	TI-NOV-003b_a_6	albopictus	medium	LMA_Zanz2020_0036_1C3[c]	albopictus	99.9	yes	expert	10	NA
109	Report_name5	13	geniculatus	G13	G13_GR-RVD-016a_b_1	Grisons	GR-RVD-016a_b_1	geniculatus	medium	LMA_Zanz2021_0059_1D1[c]	geniculatus	92.4	yes	expert	10	NA
110	Report_name5	14	japonicus	J24	J24_SZ-FRI-001a_d_1	Schwyz	SZ-FRI-001a_d_1	japonicus	medium	LMA_Zanz2020_0013_1A2[c]	japonicus	99.9	no	expert	10	NA
111	Report_name5	15	geniculatus	G11	G11_GR-GRO-015b_a_1	Grisons	GR-GRO-015b_a_1	geniculatus	high	LMA_Zanz2021_0059_1C3[c]	geniculatus	96	no	expert	10	NA
112	Report_name5	16	geniculatus	G16	G16_G8_GR-RVD-015a_b_1	Grisons	GR-RVD-015a_b_1-G8	geniculatus	low	LMA_Zanz2021_0059_1D4[c]	geniculatus	99.9	no	expert	10	NA
113	Report_name5	17	koreicus	K32	K32_GR-BRE-001a_b_1	Grisons	GR-BRE-001a_b_1	koreicus	high	LMA_Zanz2020_0034_3G2[c]	koreicus	92.4	yes	expert	10	NA
114	Report_name5	18	albopictus	A12	A12_GR-RVD-017a_c_1	Grisons	GR-RVD-017a_c_1	albopictus	high	LMA_Zanz2020_0013_1F4[c]	albopictus	99.9	no	expert	10	NA
115	Report_name5	19	japonicus	K30	K30_GR-BRE-001a_b_1	Grisons	GR-BRE-001a_b_1	koreicus	high	LMA_Zanz2020_0034_3F4[c]	koreicus	95.7	yes	expert	10	NA
116	Report_name5	20	japonicus	K05	K05_GR-BRE-001a_c_4	Grisons	GR-BRE-001a_c_4	koreicus	medium	LMA_Zanz2020_0018_1E1[c]	koreicus	99.9	yes	expert	10	NA
117	Report_name5	21	koreicus	K73	K73_TI-MOI-009b_c_1	Grisons	TI-MOI-009b_c_1	koreicus	low	LMA_Zanz2020_0036_2A3[c]	koreicus	92.4	yes	expert	10	NA
118	Report_name5	22	albopictus	A30	A30_TI-COL-014b_a_2	Ticino	TI-COL-014b_a_2	albopictus	high	LMA_Zanz2020_0026_1A4[c]	albopictus	99.9	no	expert	10	NA
119	Report_name5	23	albopictus	A13	A13_GR-RVD-019b_a_1	Grisons	GR-RVD-019b_a_1	albopictus	low	LMA_Zanz2020_0013_1G1[c]	albopictus	99.9	no	expert	10	NA
120	Report_name5	24	albopictus	J10	J10_TI-GRV-002_c_3	Ticino	TI-GRV-002_c_3	japonicus	low	LMA_Zanz2020_0011_1C2[c]	japonicus	99.9	no	expert	10	NA
121	Report_name6	1	koreicus	K09	K09_G4_GR-BRE-001a_a_1	Grisons	GR-BRE-001a_a_1	koreicus	high	LMA_Zanz2020_0034_3A1[c]	koreicus	99.9	no	expert	13	NA
122	Report_name6	2	geniculatus	G03	G03_VD-AIG-002b_a_1	Vaud	VD-AIG-002b_a_1	geniculatus	high	LMA_Zanz2021_0059_1A3[c]	geniculatus	compare	no	expert	13	Easy
123	Report_name6	3	koreicus	K76	K76_GR-BRE-006b_c_3	Grisons	GR-BRE-006b_c_3	koreicus	medium	LMA_Zanz2020_0074_1B3[c]	koreicus	99	yes	expert	13	NA
124	Report_name6	4	albopictus	A73	A73_TI-COL-010b_a_1	Ticino	TI-COL-010b_a_1	albopictus	high	LMA_Zanz2020_0048_1F2[c]	albopictus	99.9	no	expert	13	NA
125	Report_name6	5	albopictus	A59	A59_TI-CAN-002a_a_2	Ticino	TI-CAN-002a_a_2	albopictus	medium	LMA_Zanz2020_0036_2B1[c]	albopictus	99.9	no	expert	13	NA
126	Report_name6	6	japonicus	J11	J11_TI-TTO-001_a_1	Ticino	TI-TTO-001_a_1	japonicus	low	LMA_Zanz2020_0011_1E4[c]	japonicus	90	no	expert	13	NA
127	Report_name6	7	geniculatus	G02	G02_SH-NAR-001e_b_3	Schaffhausen	SH-NAR-001e_b_3	geniculatus	high	LMA_Zanz2021_0059_1A2[c]	geniculatus	84	yes	expert	13	NA
128	Report_name6	8	koreicus	J71	J71_GR-RVD-002b_a_7	Grisons	GR-RVD-002b_a_7	japonicus	high	LMA_Zanz2020_0048_1B3[c]	japonicus	90	yes	expert	13	NA
129	Report_name6	9	japonicus	K32	K32_GR-BRE-001a_b_1	Grisons	GR-BRE-001a_b_1	koreicus	high	LMA_Zanz2020_0034_3G2[c]	koreicus	92.4	yes	expert	13	NA
130	Report_name6	10	albopictus	A61	A61_TI-CAN-002a_a_5	Ticino	TI-CAN-002a_a_5	albopictus	medium	LMA_Zanz2020_0036_2B4[c]	albopictus	99.9	no	expert	13	NA
131	Report_name6	11	japonicus	K53	K53_TI-MOI-009b_a_3	Ticino	TI-MOI-009b_a_3	koreicus	low	LMA_Zanz2020_0036_1H2[c]	koreicus	90	yes	expert	13	NA
132	Report_name6	12	japonicus	J25	J25_SZ-FRI-001b_a_1	Schwyz	SZ-FRI-001b_a_1	japonicus	high	LMA_Zanz2020_0013_1A3[c]	japonicus	96	no	expert	13	NA
133	Report_name6	13	geniculatus	G17	G17_GR-RVD-009b_b_1	Grisons	GR-RVD-009b_b_1	geniculatus	low	LMA_Zanz2021_0059_1E1[c]	geniculatus	99.9	no	expert	13	NA
134	Report_name6	14	geniculatus	G14	G14_GR-RVD-016a_b_2	Grisons	GR-RVD-016a_b_2	geniculatus	medium	LMA_Zanz2021_0059_1D2[c]	geniculatus	96	no	expert	13	NA
135	Report_name6	15	albopictus	A71	A71_GR-RVD-002b_a_20	Grisons	GR-RVD-002b_a_20	albopictus	high	LMA_Zanz2020_0048_1E4[c]	albopictus	99.9	no	expert	13	NA
136	Report_name6	16	geniculatus	G27	G27_TI-BEL-016a_b_2	Ticino	TI-BEL-016a_b_2	geniculatus	low	LMA_Zanz2021_0059_1H2[c]	geniculatus	99.9	yes	expert	13	NA
137	Report_name6	17	geniculatus	G18	G18_GR-RVD-009b_b_2	Grisons	GR-RVD-009b_b_2	geniculatus	medium	LMA_Zanz2021_0059_1E2[c]	geniculatus	92.4	yes	expert	13	NA
138	Report_name6	18	albopictus	A13	A13_GR-RVD-019b_a_1	Grisons	GR-RVD-019b_a_1	albopictus	low	LMA_Zanz2020_0013_1G1[c]	albopictus	99.9	no	expert	13	NA
139	Report_name6	19	koreicus	K27	K27_GR-BRE-001a_a_13	Grisons	GR-BRE-001a_a_13	koreicus	medium	LMA_Zanz2020_0034_3F1[c]	koreicus	96	yes	expert	13	NA
140	Report_name6	20	japonicus	J57	J57_GR-CHR-002a_b_1	Grisons	GR-CHR-002a_b_1	japonicus	medium	LMA_Zanz2020_0021_1C4[c]	japonicus	99.9	no	expert	13	NA
141	Report_name6	21	albopictus	J51	J51_ZH-ZHR-002a_a_1	Zurich	ZH-ZHR-002a_a_1	japonicus	low	LMA_Zanz2020_0021_1A1[c]	japonicus	99.9	no	expert	13	NA
142	Report_name6	22	japonicus	J85	J85_G6_GR-BRE-001a_c_8	Grisons	GR-BRE-001a_c_8	koreicus	medium	LMA_Zanz2020_0058_1B4[c]	japonicus	90	yes	expert	13	NA
143	Report_name6	23	koreicus	K54	K54_TI-MOI-009b_a_4	Ticino	TI-MOI-009b_a_4	koreicus	low	LMA_Zanz2020_0036_1H3[c]	koreicus	99	yes	expert	13	NA
144	Report_name6	24	albopictus	A02	A02_TI-MAN-003_b_1	Ticino	TI-MAN-003_b_1	albopictus	low	LMA_Zanz2020_0011_1D4[c]	albopictus	99.9	no	expert	13	NA
145	Report_name7	1	japonicus	K28	K28_GR-BRE-001a_b_1	Grisons	GR-BRE-001a_b_1	koreicus	high	LMA_Zanz2020_0034_3F2[c]	koreicus	92.4	yes	expert	18	I had doubts with Koreicus, but the chorion does not seem elongatet enough.
146	Report_name7	2	japonicus	J49	J49_GR-BRE-001a_c_1	Grisons	GR-BRE-001a_c_1	koreicus	high	LMA_Zanz2020_0018_1D2[c]	japonicus	80	yes	expert	18	NA
147	Report_name7	3	koreicus	K80	K80_GR-BRE-003a_a_3	Grisons	GR-BRE-003a_a_3	koreicus	medium	LMA_Zanz2020_0074_1C4[c]	koreicus	99.9	yes	expert	18	NA
148	Report_name7	4	japonicus	J66	J66_GR-RVD-002b_a_2	Grisons	GR-RVD-002b_a_2	japonicus	medium	LMA_Zanz2020_0048_1A2[c]	japonicus	99.9	yes	expert	18	NA
149	Report_name7	5	koreicus	K65	K65_TI-MOI-009b_a_9	Ticino	TI-MOI-009b_a_9	koreicus	low	LMA_Zanz2020_0036_1K2[c]	koreicus	90	yes	expert	18	NA
150	Report_name7	6	japonicus	K29	K29_GR-BRE-001a_b_1	Grisons	GR-BRE-001a_b_1	koreicus	high	LMA_Zanz2020_0034_3F3[c]	koreicus	89.1	yes	expert	18	NA
151	Report_name7	7	koreicus	J17	J17_TI-POR-001_a_1	Ticino	TI-POR-001_a_1	japonicus	low	LMA_Zanz2020_0011_1G2[c]	japonicus	99.9	no	expert	18	NA
152	Report_name7	8	koreicus	K62	K62_TI-MOI-009b_a_9	Ticino	TI-MOI-009b_a_9	koreicus	low	LMA_Zanz2020_0036_1J3[c]	koreicus	96	yes	expert	18	NA
153	Report_name7	9	albopictus	A69	A69_GR-RVD-002b_a_18	Grisons	GR-RVD-002b_a_18	albopictus	high	LMA_Zanz2020_0048_1E2[c]	albopictus	99.9	no	expert	18	NA
154	Report_name7	10	geniculatus	G28	G28_TI-LOS-002a_b_1	Ticino	TI-LOS-002a_b_1	geniculatus	medium	LMA_Zanz2021_0059_1H3[c]	geniculatus	96	no	expert	18	NA
155	Report_name7	11	albopictus	G26	G26_TI-ASC-010b_b_2	Ticino	TI-ASC-010b_b_2	geniculatus	low	LMA_Zanz2021_0059_1G2[c]	geniculatus	96	yes	expert	18	NA
156	Report_name7	12	geniculatus	G10	G10_GR-GRO-014b_b_2	Grisons	GR-GRO-014b_b_2	geniculatus	high	LMA_Zanz2021_0059_1C2[c]	geniculatus	96	no	expert	18	NA
157	Report_name7	13	albopictus	A18	A18_TI-BAL-002b_a_3	Ticino	TI-BAL-002b_a_3	albopictus	medium	LMA_Zanz2020_0018_1B2[c]	albopictus	99.9	yes	expert	18	NA
158	Report_name7	14	albopictus	A04	A04_TI-MAN-003_c_3	Ticino	TI-MAN-003_c_3	albopictus	low	LMA_Zanz2020_0011_1E3[c]	albopictus	99.9	no	expert	18	NA
159	Report_name7	15	albopictus	A01	A01_TI-MAN-003_a_1	Ticino	TI-MAN-003_a_1	albopictus	low	LMA_Zanz2020_0011_1D1[c]	albopictus	99.9	no	expert	18	NA
160	Report_name7	16	japonicus	K25	K25_GR-BRE-001a_a_11	Grisons	GR-BRE-001a_a_11	koreicus	medium	LMA_Zanz2020_0034_3E3[c]	koreicus	85.8	yes	expert	18	NA
161	Report_name7	17	albopictus	A52	A52_TI-BAL-007a_a_1	Ticino	TI-BAL-007a_a_1	albopictus	high	LMA_Zanz2020_0036_1A3[c]	albopictus	99.9	no	expert	18	NA
162	Report_name7	18	geniculatus	G33	G33_TI-MEN-051a_b_2	Ticino	TI-MEN-051a_b_2	geniculatus	low	LMA_Zanz2021_0059_1I4[c]	geniculatus	96	no	expert	18	NA
163	Report_name7	19	japonicus	J57	J57_GR-CHR-002a_b_1	Grisons	GR-CHR-002a_b_1	japonicus	medium	LMA_Zanz2020_0021_1C4[c]	japonicus	99.9	no	expert	18	NA
164	Report_name7	20	geniculatus	G19	G19_GR-RVD-009b_b_3	Grisons	GR-RVD-009b_b_3	geniculatus	medium	LMA_Zanz2021_0059_1E3[c]	geniculatus	99.9	yes	expert	18	NA
165	Report_name7	21	geniculatus	G12	G12_GR-GRO-015b_a_2	Grisons	GR-GRO-015b_a_2	geniculatus	high	LMA_Zanz2021_0059_1C4[c]	geniculatus	99.9	no	expert	18	NA
166	Report_name7	22	japonicus	J07	J07_TI-GRV-002_a_4	Ticino	TI-GRV-002_a_4	japonicus	low	LMA_Zanz2020_0011_1A4[c]	japonicus	90	no	expert	18	NA
167	Report_name7	23	koreicus	J05	J05_TI-GRV-002_a_2	Ticino	TI-GRV-002_a_2	japonicus	high	LMA_Zanz2020_0011_1A2[c]	japonicus	99.9	no	expert	18	NA
168	Report_name7	24	albopictus	A15	A15_TI-BAL-001a_a_2	Ticino	TI-BAL-001a_a_2	albopictus	medium	LMA_Zanz2020_0018_1A2[c]	albopictus	99.9	no	expert	18	NA
169	Report_name8	1	albopictus	A52	A52_TI-BAL-007a_a_1	Ticino	TI-BAL-007a_a_1	albopictus	high	LMA_Zanz2020_0036_1A3[c]	albopictus	99.9	no	expert	9	NA
170	Report_name8	2	japonicus	K73	K73_TI-MOI-009b_c_1	Grisons	TI-MOI-009b_c_1	koreicus	low	LMA_Zanz2020_0036_2A3[c]	koreicus	92.4	yes	expert	9	NA
171	Report_name8	3	geniculatus	G21	G21_GR-RVD-007a_b_2	Grisons	GR-RVD-007a_b_2	geniculatus	high	LMA_Zanz2021_0059_1F1[c]	geniculatus	79.2	no	expert	9	NA
172	Report_name8	4	albopictus	A55	A55_TI-NOV-003b_a_6	Ticino	TI-NOV-003b_a_6	albopictus	medium	LMA_Zanz2020_0036_1C3[c]	albopictus	99.9	yes	expert	9	NA
173	Report_name8	5	geniculatus	G27	G27_TI-BEL-016a_b_2	Ticino	TI-BEL-016a_b_2	geniculatus	low	LMA_Zanz2021_0059_1H2[c]	geniculatus	99.9	yes	expert	9	NA
174	Report_name8	6	geniculatus	G13	G13_GR-RVD-016a_b_1	Grisons	GR-RVD-016a_b_1	geniculatus	medium	LMA_Zanz2021_0059_1D1[c]	geniculatus	92.4	yes	expert	9	NA
175	Report_name8	7	geniculatus	J23	J23_SZ-FRI-001a_a_2	Schwyz	SZ-FRI-001a_a_2	japonicus	high	LMA_Zanz2020_0013_1A1[c]	japonicus	99.9	no	expert	9	NA
176	Report_name8	8	albopictus	A42	A42_TI-CHI-006a_a_1	Ticino	TI-CHI-006a_a_1	albopictus	high	LMA_Zanz2020_0026_1D4[c]	albopictus	99.9	no	expert	9	NA
177	Report_name8	9	japonicus	J07	J07_TI-GRV-002_a_4	Ticino	TI-GRV-002_a_4	japonicus	low	LMA_Zanz2020_0011_1A4[c]	japonicus	90	no	expert	9	NA
178	Report_name8	10	albopictus	A51	A51_TI-GOR-006b_b_1	Ticino	TI-GOR-006b_b_1	albopictus	low	LMA_Zanz2020_0034_3K1[c]	albopictus	99.9	no	expert	9	NA
179	Report_name8	11	geniculatus	G06	G06_VD-AIG-002a_a_2	Vaud	VD-AIG-002a_a_2	geniculatus	high	LMA_Zanz2021_0059_1B2[c]	geniculatus	90	no	expert	9	NA
180	Report_name8	12	japonicus	J85	J85_G6_GR-BRE-001a_c_8	Grisons	GR-BRE-001a_c_8	koreicus	medium	LMA_Zanz2020_0058_1B4[c]	japonicus	90	yes	expert	9	NA
181	Report_name8	13	japonicus	K81	K81_GR-BRE-003a_a_5	Grisons	GR-BRE-003a_a_5	koreicus	medium	LMA_Zanz2020_0074_1D2[c]	koreicus	99.9	yes	expert	9	NA
182	Report_name8	14	japonicus	K04	K04_GR-BRE-001a_c_3	Grisons	GR-BRE-001a_c_3	koreicus	low	LMA_Zanz2020_0018_1D4[c]	koreicus	90	yes	expert	9	NA
183	Report_name8	15	koreicus	K16	K16_GR-BRE-001a_a_7	Grisons	GR-BRE-001a_a_7	koreicus	high	LMA_Zanz2020_0034_3C2[c]	koreicus	99.9	yes	expert	9	NA
184	Report_name8	16	koreicus	K75	K75_GR-BRE-006b_c_2	Grisons	GR-BRE-006b_c_2	koreicus	medium	LMA_Zanz2020_0074_1B2[c]	koreicus	99	yes	expert	9	NA
185	Report_name8	17	NA	A04	A04_TI-MAN-003_c_3	Ticino	TI-MAN-003_c_3	albopictus	low	LMA_Zanz2020_0011_1E3[c]	albopictus	99.9	no	expert	9	no idea
186	Report_name8	18	geniculatus	G15	G15_GR-RVD-016a_b_3	Grisons	GR-RVD-016a_b_3	geniculatus	medium	LMA_Zanz2021_0059_1D3[c]	geniculatus	99	yes	expert	9	NA
187	Report_name8	19	koreicus	K12	K12_GR-BRE-001a_a_6	Grisons	GR-BRE-001a_a_6	koreicus	high	LMA_Zanz2020_0034_3B2[c]	koreicus	99.9	yes	expert	9	NA
188	Report_name8	20	japonicus	J09	J09_TI-GRV-002_c_2	Ticino	TI-GRV-002_c_2	japonicus	low	LMA_Zanz2020_0011_1C1[c]	japonicus	99.9	no	expert	9	NA
189	Report_name8	21	albopictus	A74	A74_TI-COL-010b_a_2	Ticino	TI-COL-010b_a_2	albopictus	medium	LMA_Zanz2020_0048_1F3[c]	albopictus	99.9	no	expert	9	NA
190	Report_name8	22	japonicus	J08	J08_TI-GRV-002_a_5	Ticino	TI-GRV-002_a_5	japonicus	medium	LMA_Zanz2020_0011_1B1[c]	japonicus	compare	yes	expert	9	NA
191	Report_name8	23	geniculatus	G26	G26_TI-ASC-010b_b_2	Ticino	TI-ASC-010b_b_2	geniculatus	low	LMA_Zanz2021_0059_1G2[c]	geniculatus	96	yes	expert	9	NA
192	Report_name8	24	koreicus	J74	J74_GR-RVD-002b_a_11	Grisons	GR-RVD-002b_a_11	japonicus	high	LMA_Zanz2020_0048_1C3[c]	japonicus	99.9	yes	expert	9	NA
193	Report_name9	1	albopictus	A02	A02_TI-MAN-003_b_1	Ticino	TI-MAN-003_b_1	albopictus	low	LMA_Zanz2020_0011_1D4[c]	albopictus	99.9	no	expert	5.5	NA
194	Report_name9	2	koreicus	J74	J74_GR-RVD-002b_a_11	Grisons	GR-RVD-002b_a_11	japonicus	high	LMA_Zanz2020_0048_1C3[c]	japonicus	99.9	yes	expert	5.5	NA
195	Report_name9	3	japonicus	J19	J19_TI-POR-001_b_1	Ticino	TI-POR-001_b_1	japonicus	medium	LMA_Zanz2020_0011_1H2[c]	japonicus	96	no	expert	5.5	NA
196	Report_name9	4	geniculatus	G14	G14_GR-RVD-016a_b_2	Grisons	GR-RVD-016a_b_2	geniculatus	medium	LMA_Zanz2021_0059_1D2[c]	geniculatus	96	no	expert	5.5	NA
197	Report_name9	5	albopictus	A61	A61_TI-CAN-002a_a_5	Ticino	TI-CAN-002a_a_5	albopictus	medium	LMA_Zanz2020_0036_2B4[c]	albopictus	99.9	no	expert	5.5	NA
198	Report_name9	6	geniculatus	G34	G34_TI-MEN-079a_b_2	Ticino	TI-MEN-079a_b_2	geniculatus	medium	LMA_Zanz2021_0059_1J2[c]	geniculatus	96	no	expert	5.5	NA
199	Report_name9	7	japonicus	J01	J01_ZH-ZHR-002y_a_4	Zurich	ZH-ZHR-002y_a_4	japonicus	low	LMA_Zanz2020_0009_1A2[c]	japonicus	compare	no	expert	5.5	NA
200	Report_name9	8	albopictus	A48	A48_TI-GOR-007b_a_4	Ticino	TI-GOR-007b_a_4	albopictus	medium	LMA_Zanz2020_0034_3J2[c]	albopictus	99.9	no	expert	5.5	NA
201	Report_name9	9	geniculatus	J11	J11_TI-TTO-001_a_1	Ticino	TI-TTO-001_a_1	japonicus	low	LMA_Zanz2020_0011_1E4[c]	japonicus	90	no	expert	5.5	NA
202	Report_name9	10	NA	K23	K23_GR-BRE-001a_a_9	Grisons	GR-BRE-001a_a_9	koreicus	medium	LMA_Zanz2020_0034_3E1[c]	koreicus	90	no	expert	5.5	NA
203	Report_name9	11	koreicus	K53	K53_TI-MOI-009b_a_3	Ticino	TI-MOI-009b_a_3	koreicus	low	LMA_Zanz2020_0036_1H2[c]	koreicus	90	yes	expert	5.5	NA
204	Report_name9	12	albopictus	A52	A52_TI-BAL-007a_a_1	Ticino	TI-BAL-007a_a_1	albopictus	high	LMA_Zanz2020_0036_1A3[c]	albopictus	99.9	no	expert	5.5	NA
205	Report_name9	13	koreicus	K19	K19_GR-BRE-001a_a_7	Grisons	GR-BRE-001a_a_7	koreicus	high	LMA_Zanz2020_0034_3D1[c]	koreicus	90	yes	expert	5.5	NA
206	Report_name9	14	albopictus	A38	A38_FRA-FEF-001a_a_5	France	FRA-FEF-001a_a_5	albopictus	high	LMA_Zanz2020_0026_1C4[c]	albopictus	99.9	no	expert	5.5	NA
207	Report_name9	15	koreicus	J71	J71_GR-RVD-002b_a_7	Grisons	GR-RVD-002b_a_7	japonicus	high	LMA_Zanz2020_0048_1B3[c]	japonicus	90	yes	expert	5.5	NA
208	Report_name9	16	albopictus	A07	A07_GE-LAN-002a_a_4	Geneva	GE-LAN-002a_a_4	albopictus	low	LMA_Zanz2020_0012_1C2[c]	albopictus	98	no	expert	5.5	NA
209	Report_name9	17	geniculatus	G26	G26_TI-ASC-010b_b_2	Ticino	TI-ASC-010b_b_2	geniculatus	low	LMA_Zanz2021_0059_1G2[c]	geniculatus	96	yes	expert	5.5	NA
210	Report_name9	18	japonicus	K77	K77_GR-BRE-006b_c_5	Grisons	GR-BRE-006b_c_5	koreicus	medium	LMA_Zanz2020_0074_1C1[c]	koreicus	99.9	yes	expert	5.5	NA
211	Report_name9	19	japonicus	K39	K39_TI-NOV-003b_a_1	Ticino	TI-NOV-003b_a_1	koreicus	high	LMA_Zanz2020_0036_1B2[c]	koreicus	96	no	expert	5.5	NA
212	Report_name9	20	geniculatus	G09	G09_GR-GRO-014b_b_1	Grisons	GR-GRO-014b_b_1	geniculatus	high	LMA_Zanz2021_0059_1C1[c]	geniculatus	99.9	yes	expert	5.5	NA
213	Report_name9	21	geniculatus	G07	G07_GR-CAM-004a_b_1	Grisons	GR-CAM-004a_b_1	geniculatus	high	LMA_Zanz2021_0059_1B3[c]	geniculatus	95.7	no	expert	5.5	NA
214	Report_name9	22	NA	K50	K50_TI-MOI-009b_a_3	Ticino	TI-MOI-009b_a_3	koreicus	low	LMA_Zanz2020_0036_1G1[c]	koreicus	99.9	yes	expert	5.5	NA
215	Report_name9	23	japonicus	J45	J45_ZH-ZHR-002v_a_2	Zurich	ZH-ZHR-002v_a_2	japonicus	medium	LMA_Zanz2020_0017_1A4[c]	japonicus	96	yes	expert	5.5	one large picture of a single egg is better than a picture of many eggs
216	Report_name9	24	geniculatus	G32	G32_TI-MEN-051a_b_1	Ticino	TI-MEN-051a_b_1	geniculatus	low	LMA_Zanz2021_0059_1I3[c]	geniculatus	99.9	yes	expert	5.5	NA
217	Report_name10	1	japonicus	K67	K67_TI-MOI-009b_a_9	Ticino	TI-MOI-009b_a_9	koreicus	low	LMA_Zanz2020_0036_1K4[c]	koreicus	90	yes	expert	15	NA
218	Report_name10	2	geniculatus	J88	J88_GR-BRE-006b_a_2	Grisons	GR-BRE-006b_a_2	koreicus	medium	LMA_Zanz2020_0074_1A2[c]	japonicus	99.9	yes	expert	15	NA
219	Report_name10	3	albopictus	G17	G17_GR-RVD-009b_b_1	Grisons	GR-RVD-009b_b_1	geniculatus	low	LMA_Zanz2021_0059_1E1[c]	geniculatus	99.9	no	expert	15	Non sicuro
220	Report_name10	4	albopictus	A77	A77_TI-COL-010b_a_5	Ticino	TI-COL-010b_a_5	albopictus	high	LMA_Zanz2020_0048_1G2[c]	albopictus	99.9	no	expert	15	NA
221	Report_name10	5	geniculatus	G28	G28_TI-LOS-002a_b_1	Ticino	TI-LOS-002a_b_1	geniculatus	medium	LMA_Zanz2021_0059_1H3[c]	geniculatus	96	no	expert	15	NA
222	Report_name10	6	koreicus	K09	K09_G4_GR-BRE-001a_a_1	Grisons	GR-BRE-001a_a_1	koreicus	high	LMA_Zanz2020_0034_3A1[c]	koreicus	99.9	no	expert	15	NA
223	Report_name10	7	geniculatus	G34	G34_TI-MEN-079a_b_2	Ticino	TI-MEN-079a_b_2	geniculatus	medium	LMA_Zanz2021_0059_1J2[c]	geniculatus	96	no	expert	15	NA
224	Report_name10	8	geniculatus	G06	G06_VD-AIG-002a_a_2	Vaud	VD-AIG-002a_a_2	geniculatus	high	LMA_Zanz2021_0059_1B2[c]	geniculatus	90	no	expert	15	NA
225	Report_name10	9	albopictus	A20	A20_TI-BAL-022b_a_2	Ticino	TI-BAL-022b_a_2	albopictus	high	LMA_Zanz2020_0018_1C1[c]	albopictus	99.9	no	expert	15	NA
226	Report_name10	10	albopictus	A03	A03_TI-MAN-003_c_2	Ticino	TI-MAN-003_c_2	albopictus	low	LMA_Zanz2020_0011_1E2[c]	albopictus	99.9	no	expert	15	NA
227	Report_name10	11	geniculatus	G02	G02_SH-NAR-001e_b_3	Schaffhausen	SH-NAR-001e_b_3	geniculatus	high	LMA_Zanz2021_0059_1A2[c]	geniculatus	84	yes	expert	15	NA
228	Report_name10	12	koreicus	K10	K10_G4_GR-BRE-001a_a_2	Grisons	GR-BRE-001a_a_2	koreicus	medium	LMA_Zanz2020_0034_3A2[c]	koreicus	90	yes	expert	15	NA
229	Report_name10	13	albopictus	J28	J28_SZ-MUO-002a_b_2	Schwyz	SZ-MUO-002a_b_2	japonicus	high	LMA_Zanz2020_0013_1B2[c]	japonicus	99.9	yes	expert	15	NA
230	Report_name10	14	japonicus	J53	J53_SZ-FEB-001b_a_1	Schwyz	SZ-FEB-001b_a_1	japonicus	medium	LMA_Zanz2020_0021_1B1[c]	japonicus	99.9	yes	expert	15	NA
231	Report_name10	15	albopictus	A48	A48_TI-GOR-007b_a_4	Ticino	TI-GOR-007b_a_4	albopictus	medium	LMA_Zanz2020_0034_3J2[c]	albopictus	99.9	no	expert	15	NA
232	Report_name10	16	koreicus	K20	K20_GR-BRE-001a_a_7	Grisons	GR-BRE-001a_a_7	koreicus	high	LMA_Zanz2020_0034_3D2[c]	koreicus	90	yes	expert	15	NA
233	Report_name10	17	japonicus	K64	K64_TI-MOI-009b_a_9	Ticino	TI-MOI-009b_a_9	koreicus	low	LMA_Zanz2020_0036_1K1[c]	koreicus	90	yes	expert	15	Non sicuro
234	Report_name10	18	albopictus	A06	A06_GE-LAN-002a_a_2	Geneva	GE-LAN-002a_a_2	albopictus	low	LMA_Zanz2020_0012_1B4[c]	albopictus	compare	yes	expert	15	NA
235	Report_name10	19	japonicus	J38	J38_GR-GRO-014a_b_1	Grisons	GR-GRO-014a_b_1	japonicus	high	LMA_Zanz2020_0013_1E1[c]	japonicus	89.1	no	expert	15	NA
236	Report_name10	20	japonicus	K22	K22_GR-BRE-001a_a_8	Grisons	GR-BRE-001a_a_8	koreicus	medium	LMA_Zanz2020_0034_3D4[c]	koreicus	84	no	expert	15	NA
237	Report_name10	21	geniculatus	G31	G31_TI-BEL-048a_a_3	Ticino	TI-BEL-048a_a_3	geniculatus	low	LMA_Zanz2021_0059_1I2[c]	geniculatus	99.9	yes	expert	15	NA
238	Report_name10	22	albopictus	A47	A47_TI-GOR-007b_a_3	Ticino	TI-GOR-007b_a_3	albopictus	medium	LMA_Zanz2020_0034_3J1[c]	albopictus	99.9	yes	expert	15	NA
239	Report_name10	23	albopictus	J51	J51_ZH-ZHR-002a_a_1	Zurich	ZH-ZHR-002a_a_1	japonicus	low	LMA_Zanz2020_0021_1A1[c]	japonicus	99.9	no	expert	15	NA
240	Report_name10	24	japonicus	J07	J07_TI-GRV-002_a_4	Ticino	TI-GRV-002_a_4	japonicus	low	LMA_Zanz2020_0011_1A4[c]	japonicus	90	no	expert	15	NA
241	Report_name11	1	japonicus	J19	J19_TI-POR-001_b_1	Ticino	TI-POR-001_b_1	japonicus	medium	LMA_Zanz2020_0011_1H2[c]	japonicus	96	no	non expert	14	NA
242	Report_name11	2	geniculatus	G18	G18_GR-RVD-009b_b_2	Grisons	GR-RVD-009b_b_2	geniculatus	medium	LMA_Zanz2021_0059_1E2[c]	geniculatus	92.4	yes	non expert	14	NA
243	Report_name11	3	koreicus	K67	K67_TI-MOI-009b_a_9	Ticino	TI-MOI-009b_a_9	koreicus	low	LMA_Zanz2020_0036_1K4[c]	koreicus	90	yes	non expert	14	NA
244	Report_name11	4	geniculatus	G33	G33_TI-MEN-051a_b_2	Ticino	TI-MEN-051a_b_2	geniculatus	low	LMA_Zanz2021_0059_1I4[c]	geniculatus	96	no	non expert	14	NA
245	Report_name11	5	geniculatus	G25	G25_TI-ASC-010b_b_1	Ticino	TI-ASC-010b_b_1	geniculatus	low	LMA_Zanz2021_0059_1G1[c]	geniculatus	79.2	yes	non expert	14	NA
246	Report_name11	6	koreicus	K73	K73_TI-MOI-009b_c_1	Grisons	TI-MOI-009b_c_1	koreicus	low	LMA_Zanz2020_0036_2A3[c]	koreicus	92.4	yes	non expert	14	NA
247	Report_name11	7	japonicus	J21	J21_TI-POR-001_d_1	Ticino	TI-POR-001_d_1	japonicus	medium	LMA_Zanz2020_0011_1I1[c]	japonicus	90	yes	non expert	14	NA
248	Report_name11	8	koreicus	J11	J11_TI-TTO-001_a_1	Ticino	TI-TTO-001_a_1	japonicus	low	LMA_Zanz2020_0011_1E4[c]	japonicus	90	no	non expert	14	NA
249	Report_name11	9	geniculatus	G08	G08_GR-CAM-004a_b_2	Grisons	GR-CAM-004a_b_2	geniculatus	high	LMA_Zanz2021_0059_1B4[c]	geniculatus	89.1	no	non expert	14	NA
250	Report_name11	10	geniculatus	G29	G29_TI-BEL-048a_a_1	Ticino	TI-BEL-048a_a_1	geniculatus	high	LMA_Zanz2021_0059_1H4[c]	geniculatus	99.9	no	non expert	14	NA
251	Report_name11	11	japonicus	K28	K28_GR-BRE-001a_b_1	Grisons	GR-BRE-001a_b_1	koreicus	high	LMA_Zanz2020_0034_3F2[c]	koreicus	92.4	yes	non expert	14	NA
252	Report_name11	12	koreicus	K24	K24_GR-BRE-001a_a_10	Grisons	GR-BRE-001a_a_10	koreicus	medium	LMA_Zanz2020_0034_3E2[c]	koreicus	85.8	yes	non expert	14	NA
253	Report_name11	13	koreicus	K20	K20_GR-BRE-001a_a_7	Grisons	GR-BRE-001a_a_7	koreicus	high	LMA_Zanz2020_0034_3D2[c]	koreicus	90	yes	non expert	14	NA
254	Report_name11	14	albopictus	A06	A06_GE-LAN-002a_a_2	Geneva	GE-LAN-002a_a_2	albopictus	low	LMA_Zanz2020_0012_1B4[c]	albopictus	compare	yes	non expert	14	NA
255	Report_name11	15	japonicus	J71	J71_GR-RVD-002b_a_7	Grisons	GR-RVD-002b_a_7	japonicus	high	LMA_Zanz2020_0048_1B3[c]	japonicus	90	yes	non expert	14	NA
256	Report_name11	16	albopictus	A31	A31_TI-COL-014b_a_3	Ticino	TI-COL-014b_a_3	albopictus	high	LMA_Zanz2020_0026_1B1[c]	albopictus	99.9	yes	non expert	14	NA
257	Report_name11	17	japonicus	K02	K02_GR-BRE-001a_a_2	Grisons	GR-BRE-001a_a_2	koreicus	medium	LMA_Zanz2020_0018_1C4[c]	koreicus	79.2	yes	non expert	14	NA
258	Report_name11	18	albopictus	A37	A37_FRA-FEF-001a_a_4	France	FRA-FEF-001a_a_4	albopictus	medium	LMA_Zanz2020_0026_1C3[c]	albopictus	99.9	no	non expert	14	NA
259	Report_name11	19	japonicus	J68	J68_GR-RVD-002b_a_4	Grisons	GR-RVD-002b_a_4	japonicus	high	LMA_Zanz2020_0048_1A4[c]	japonicus	99.9	yes	non expert	14	NA
260	Report_name11	20	albopictus	A66	A66_GR-RVD-002b_a_9	Grisons	GR-RVD-002b_a_9	albopictus	medium	LMA_Zanz2020_0048_1C1[c]	albopictus	99.9	yes	non expert	14	NA
261	Report_name11	21	geniculatus	G14	G14_GR-RVD-016a_b_2	Grisons	GR-RVD-016a_b_2	geniculatus	medium	LMA_Zanz2021_0059_1D2[c]	geniculatus	96	no	non expert	14	NA
262	Report_name11	22	albopictus	A21	A21_TI-BAL-022b_a_3	Ticino	TI-BAL-022b_a_3	albopictus	high	LMA_Zanz2020_0018_1C2[c]	albopictus	99.9	no	non expert	14	NA
263	Report_name11	23	koreicus	J51	J51_ZH-ZHR-002a_a_1	Zurich	ZH-ZHR-002a_a_1	japonicus	low	LMA_Zanz2020_0021_1A1[c]	japonicus	99.9	no	non expert	14	Difficile
264	Report_name11	24	albopictus	A01	A01_TI-MAN-003_a_1	Ticino	TI-MAN-003_a_1	albopictus	low	LMA_Zanz2020_0011_1D1[c]	albopictus	99.9	no	non expert	14	NA
265	Report_name12	1	geniculatus	G29	G29_TI-BEL-048a_a_1	Ticino	TI-BEL-048a_a_1	geniculatus	high	LMA_Zanz2021_0059_1H4[c]	geniculatus	99.9	no	non expert	13	NA
266	Report_name12	2	albopictus	A61	A61_TI-CAN-002a_a_5	Ticino	TI-CAN-002a_a_5	albopictus	medium	LMA_Zanz2020_0036_2B4[c]	albopictus	99.9	no	non expert	13	NA
267	Report_name12	3	albopictus	A03	A03_TI-MAN-003_c_2	Ticino	TI-MAN-003_c_2	albopictus	low	LMA_Zanz2020_0011_1E2[c]	albopictus	99.9	no	non expert	13	NA
268	Report_name12	4	japonicus	J30	J30_CH-AUT-039c_b_1	Schwyz	CH-AUT-039c_b_1	japonicus	high	LMA_Zanz2020_0013_1B4[c]	japonicus	99.9	yes	non expert	13	NA
269	Report_name12	5	geniculatus	G25	G25_TI-ASC-010b_b_1	Ticino	TI-ASC-010b_b_1	geniculatus	low	LMA_Zanz2021_0059_1G1[c]	geniculatus	79.2	yes	non expert	13	NA
270	Report_name12	6	geniculatus	G31	G31_TI-BEL-048a_a_3	Ticino	TI-BEL-048a_a_3	geniculatus	low	LMA_Zanz2021_0059_1I2[c]	geniculatus	99.9	yes	non expert	13	NA
271	Report_name12	7	geniculatus	G01	G01_SH-NAR-001e_b_2	Schaffhausen	SH-NAR-001e_b_2	geniculatus	medium	LMA_Zanz2021_0059_1A1[c]	geniculatus	90	no	non expert	13	NA
272	Report_name12	8	japonicus	J01	J01_ZH-ZHR-002y_a_4	Zurich	ZH-ZHR-002y_a_4	japonicus	low	LMA_Zanz2020_0009_1A2[c]	japonicus	compare	no	non expert	13	NA
273	Report_name12	9	geniculatus	G15	G15_GR-RVD-016a_b_3	Grisons	GR-RVD-016a_b_3	geniculatus	medium	LMA_Zanz2021_0059_1D3[c]	geniculatus	99	yes	non expert	13	NA
274	Report_name12	10	koreicus	K65	K65_TI-MOI-009b_a_9	Ticino	TI-MOI-009b_a_9	koreicus	low	LMA_Zanz2020_0036_1K2[c]	koreicus	90	yes	non expert	13	NA
275	Report_name12	11	albopictus	A13	A13_GR-RVD-019b_a_1	Grisons	GR-RVD-019b_a_1	albopictus	low	LMA_Zanz2020_0013_1G1[c]	albopictus	99.9	no	non expert	13	NA
276	Report_name12	12	koreicus	K76	K76_GR-BRE-006b_c_3	Grisons	GR-BRE-006b_c_3	koreicus	medium	LMA_Zanz2020_0074_1B3[c]	koreicus	99	yes	non expert	13	NA
277	Report_name12	13	albopictus	A71	A71_GR-RVD-002b_a_20	Grisons	GR-RVD-002b_a_20	albopictus	high	LMA_Zanz2020_0048_1E4[c]	albopictus	99.9	no	non expert	13	NA
278	Report_name12	14	japonicus	K08	K08_TI-COL-010b_a_2	Grisons	TI-COL-010b_a_2	koreicus	medium	LMA_Zanz2020_0026_1A2[c]	koreicus	90	yes	non expert	13	NA
279	Report_name12	15	koreicus	K17	K17_GR-BRE-001a_a_7	Grisons	GR-BRE-001a_a_7	koreicus	high	LMA_Zanz2020_0034_3C3[c]	koreicus	99.9	yes	non expert	13	NA
280	Report_name12	16	japonicus	J39	J39_GR-RVD-003b_a_1	Grisons	GR-RVD-003b_a_1	japonicus	high	LMA_Zanz2020_0013_1E2[c]	japonicus	99.9	no	non expert	13	NA
281	Report_name12	17	japonicus	J43	J43_ZH-ZHR-002e_a_1	Zurich	ZH-ZHR-002e_a_1	japonicus	medium	LMA_Zanz2020_0017_1A1[c]	japonicus	96	yes	non expert	13	NA
282	Report_name12	18	koreicus	K40	K40_TI-NOV-003b_a_2	Ticino	TI-NOV-003b_a_2	koreicus	high	LMA_Zanz2020_0036_1B3[c]	koreicus	95.7	no	non expert	13	NA
283	Report_name12	19	albopictus	A37	A37_FRA-FEF-001a_a_4	France	FRA-FEF-001a_a_4	albopictus	medium	LMA_Zanz2020_0026_1C3[c]	albopictus	99.9	no	non expert	13	NA
284	Report_name12	20	geniculatus	G07	G07_GR-CAM-004a_b_1	Grisons	GR-CAM-004a_b_1	geniculatus	high	LMA_Zanz2021_0059_1B3[c]	geniculatus	95.7	no	non expert	13	NA
285	Report_name12	21	japonicus	K66	K66_TI-MOI-009b_a_9	Ticino	TI-MOI-009b_a_9	koreicus	low	LMA_Zanz2020_0036_1K3[c]	koreicus	85.8	yes	non expert	13	NA
286	Report_name12	22	japonicus	J24	J24_SZ-FRI-001a_d_1	Schwyz	SZ-FRI-001a_d_1	japonicus	medium	LMA_Zanz2020_0013_1A2[c]	japonicus	99.9	no	non expert	13	NA
287	Report_name12	23	japonicus	J48	J48_ZH-ZHR-002y_b_2	Zurich	ZH-ZHR-002y_b_2	japonicus	low	LMA_Zanz2020_0017_1B4[c]	japonicus	99.9	yes	non expert	13	NA
288	Report_name12	24	albopictus	A29	A29_TI-CDO-012b_a_3	Ticino	TI-CDO-12b_a_3	albopictus	high	LMA_Zanz2020_0021_1F2[c]	albopictus	99.9	no	non expert	13	NA
289	Report_name13	1	geniculatus	G25	G25_TI-ASC-010b_b_1	Ticino	TI-ASC-010b_b_1	geniculatus	low	LMA_Zanz2021_0059_1G1[c]	geniculatus	79.2	yes	non expert	18.5	I see rectangular tubercles
290	Report_name13	2	japonicus	G27	G27_TI-BEL-016a_b_2	Ticino	TI-BEL-016a_b_2	geniculatus	low	LMA_Zanz2021_0059_1H2[c]	geniculatus	99.9	yes	non expert	18.5	NA
291	Report_name13	3	koreicus	K66	K66_TI-MOI-009b_a_9	Ticino	TI-MOI-009b_a_9	koreicus	low	LMA_Zanz2020_0036_1K3[c]	koreicus	85.8	yes	non expert	18.5	NA
292	Report_name13	4	japonicus	J10	J10_TI-GRV-002_c_3	Ticino	TI-GRV-002_c_3	japonicus	low	LMA_Zanz2020_0011_1C2[c]	japonicus	99.9	no	non expert	18.5	NA
293	Report_name13	5	koreicus	K13	K13_GR-BRE-001a_a_7	Grisons	GR-BRE-001a_a_7	koreicus	high	LMA_Zanz2020_0034_3B3[c]	koreicus	99.9	yes	non expert	18.5	NA
294	Report_name13	6	albopictus	A72	A72_GR-RVD-006b_a_1	Grisons	GR-RVD-006b_a_1	albopictus	low	LMA_Zanz2020_0048_1F1[c]	albopictus	99.9	no	non expert	18.5	NA
295	Report_name13	7	geniculatus	G19	G19_GR-RVD-009b_b_3	Grisons	GR-RVD-009b_b_3	geniculatus	medium	LMA_Zanz2021_0059_1E3[c]	geniculatus	99.9	yes	non expert	18.5	NA
296	Report_name13	8	albopictus	A21	A21_TI-BAL-022b_a_3	Ticino	TI-BAL-022b_a_3	albopictus	high	LMA_Zanz2020_0018_1C2[c]	albopictus	99.9	no	non expert	18.5	NA
297	Report_name13	9	japonicus	K74	K74_GR-BRE-006b_c_1	Grisons	GR-BRE-006b_c_1	koreicus	low	LMA_Zanz2020_0074_1B1[c]	koreicus	99.9	yes	non expert	18.5	NA
298	Report_name13	10	koreicus	G18	G18_GR-RVD-009b_b_2	Grisons	GR-RVD-009b_b_2	geniculatus	medium	LMA_Zanz2021_0059_1E2[c]	geniculatus	92.4	yes	non expert	18.5	NA
299	Report_name13	11	japonicus	K05	K05_GR-BRE-001a_c_4	Grisons	GR-BRE-001a_c_4	koreicus	medium	LMA_Zanz2020_0018_1E1[c]	koreicus	99.9	yes	non expert	18.5	NA
300	Report_name13	12	albopictus	A31	A31_TI-COL-014b_a_3	Ticino	TI-COL-014b_a_3	albopictus	high	LMA_Zanz2020_0026_1B1[c]	albopictus	99.9	yes	non expert	18.5	NA
301	Report_name13	13	albopictus	A48	A48_TI-GOR-007b_a_4	Ticino	TI-GOR-007b_a_4	albopictus	medium	LMA_Zanz2020_0034_3J2[c]	albopictus	99.9	no	non expert	18.5	NA
302	Report_name13	14	koreicus	J48	J48_ZH-ZHR-002y_b_2	Zurich	ZH-ZHR-002y_b_2	japonicus	low	LMA_Zanz2020_0017_1B4[c]	japonicus	99.9	yes	non expert	18.5	NA
303	Report_name13	15	japonicus	K78	K78_GR-BRE-003a_a_1	Grisons	GR-BRE-003a_a_1	koreicus	medium	LMA_Zanz2020_0074_1C2[c]	koreicus	90	yes	non expert	18.5	NA
304	Report_name13	16	japonicus	J20	J20_TI-POR-001_c_1	Ticino	TI-POR-001_c_1	japonicus	high	LMA_Zanz2020_0011_1H4[c]	japonicus	99.9	yes	non expert	18.5	NA
305	Report_name13	17	geniculatus	G11	G11_GR-GRO-015b_a_1	Grisons	GR-GRO-015b_a_1	geniculatus	high	LMA_Zanz2021_0059_1C3[c]	geniculatus	96	no	non expert	18.5	NA
306	Report_name13	18	japonicus	J05	J05_TI-GRV-002_a_2	Ticino	TI-GRV-002_a_2	japonicus	high	LMA_Zanz2020_0011_1A2[c]	japonicus	99.9	no	non expert	18.5	NA
307	Report_name13	19	albopictus	A55	A55_TI-NOV-003b_a_6	Ticino	TI-NOV-003b_a_6	albopictus	medium	LMA_Zanz2020_0036_1C3[c]	albopictus	99.9	yes	non expert	18.5	NA
308	Report_name13	20	japonicus	J43	J43_ZH-ZHR-002e_a_1	Zurich	ZH-ZHR-002e_a_1	japonicus	medium	LMA_Zanz2020_0017_1A1[c]	japonicus	96	yes	non expert	18.5	NA
309	Report_name13	21	geniculatus	J12	J12_TI-TTO-001_a_2	Ticino	TI-TTO-001_a_2	japonicus	medium	LMA_Zanz2020_0011_1F1[c]	japonicus	99.9	no	non expert	18.5	NA
310	Report_name13	22	koreicus	K31	K31_GR-BRE-001a_b_1	Grisons	GR-BRE-001a_b_1	koreicus	high	LMA_Zanz2020_0034_3G1[c]	koreicus	90	yes	non expert	18.5	NA
311	Report_name13	23	geniculatus	G05	G05_VD-AIG-002a_a_1	Vaud	VD-AIG-002a_a_1	geniculatus	high	LMA_Zanz2021_0059_1B1[c]	geniculatus	90	no	non expert	18.5	NA
312	Report_name13	24	albopictus	A51	A51_TI-GOR-006b_b_1	Ticino	TI-GOR-006b_b_1	albopictus	low	LMA_Zanz2020_0034_3K1[c]	albopictus	99.9	no	non expert	18.5	NA
313	Report_name14	1	japonicus	K03	K03_GR-BRE-001a_a_3	Grisons	GR-BRE-001a_a_3	koreicus	medium	LMA_Zanz2020_0018_1D1[c]	koreicus	99.9	yes	non expert	5	NA
314	Report_name14	2	geniculatus	J45	J45_ZH-ZHR-002v_a_2	Zurich	ZH-ZHR-002v_a_2	japonicus	medium	LMA_Zanz2020_0017_1A4[c]	japonicus	96	yes	non expert	5	NA
315	Report_name14	3	geniculatus	G27	G27_TI-BEL-016a_b_2	Ticino	TI-BEL-016a_b_2	geniculatus	low	LMA_Zanz2021_0059_1H2[c]	geniculatus	99.9	yes	non expert	5	NA
316	Report_name14	4	albopictus	J01	J01_ZH-ZHR-002y_a_4	Zurich	ZH-ZHR-002y_a_4	japonicus	low	LMA_Zanz2020_0009_1A2[c]	japonicus	compare	no	non expert	5	NA
317	Report_name14	5	geniculatus	G09	G09_GR-GRO-014b_b_1	Grisons	GR-GRO-014b_b_1	geniculatus	high	LMA_Zanz2021_0059_1C1[c]	geniculatus	99.9	yes	non expert	5	NA
318	Report_name14	6	albopictus	A09	A09_GR-RVD-012a_a_1	Grisons	GR-RVD-012a_a_1	albopictus	medium	LMA_Zanz2020_0013_1F1[c]	albopictus	96	no	non expert	5	NA
319	Report_name14	7	albopictus	A34	A34_FRA-FEF-001a_a_1	France	FRA-FEF-001a_a_1	albopictus	high	LMA_Zanz2020_0026_1B4[c]	albopictus	99.9	no	non expert	5	NA
320	Report_name14	8	koreicus	K12	K12_GR-BRE-001a_a_6	Grisons	GR-BRE-001a_a_6	koreicus	high	LMA_Zanz2020_0034_3B2[c]	koreicus	99.9	yes	non expert	5	NA
321	Report_name14	9	NA	K63	K63_TI-MOI-009b_a_9	Ticino	TI-MOI-009b_a_9	koreicus	low	LMA_Zanz2020_0036_1J4[c]	koreicus	90	yes	non expert	5	NA
322	Report_name14	10	geniculatus	J12	J12_TI-TTO-001_a_2	Ticino	TI-TTO-001_a_2	japonicus	medium	LMA_Zanz2020_0011_1F1[c]	japonicus	99.9	no	non expert	5	NA
323	Report_name14	11	koreicus	K79	K79_GR-BRE-003a_a_2	Ticino	GR-BRE-003a_a_2	koreicus	high	LMA_Zanz2020_0074_1C3[c]	koreicus	95.7	yes	non expert	5	NA
324	Report_name14	12	japonicus	J11	J11_TI-TTO-001_a_1	Ticino	TI-TTO-001_a_1	japonicus	low	LMA_Zanz2020_0011_1E4[c]	japonicus	90	no	non expert	5	NA
325	Report_name14	13	albopictus	A18	A18_TI-BAL-002b_a_3	Ticino	TI-BAL-002b_a_3	albopictus	medium	LMA_Zanz2020_0018_1B2[c]	albopictus	99.9	yes	non expert	5	NA
326	Report_name14	14	geniculatus	K60	K60_TI-MOI-009b_a_8	Ticino	TI-MOI-009b_a_8	koreicus	low	LMA_Zanz2020_0036_1J1[c]	koreicus	96	yes	non expert	5	NA
327	Report_name14	15	albopictus	A27	A27_TI-CDO-013a_a_1	Ticino	TI-CDO-013a_a_1	albopictus	high	LMA_Zanz2020_0021_1E3[c]	albopictus	99.9	no	non expert	5	NA
328	Report_name14	16	geniculatus	G34	G34_TI-MEN-079a_b_2	Ticino	TI-MEN-079a_b_2	geniculatus	medium	LMA_Zanz2021_0059_1J2[c]	geniculatus	96	no	non expert	5	NA
329	Report_name14	17	albopictus	A51	A51_TI-GOR-006b_b_1	Ticino	TI-GOR-006b_b_1	albopictus	low	LMA_Zanz2020_0034_3K1[c]	albopictus	99.9	no	non expert	5	NA
330	Report_name14	18	geniculatus	J30	J30_CH-AUT-039c_b_1	Schwyz	CH-AUT-039c_b_1	japonicus	high	LMA_Zanz2020_0013_1B4[c]	japonicus	99.9	yes	non expert	5	NA
331	Report_name14	19	NA	J03	J03_ZH-ZHR-002z_b_1	Zurich	ZH-ZHR-002z_b_1	japonicus	high	LMA_Zanz2020_0009_1B2[c]	japonicus	compare	yes	non expert	5	NA
332	Report_name14	20	geniculatus	G22	G22_GR-RVD-015a_b_1	Grisons	GR-RVD-015a_b_1	geniculatus	high	LMA_Zanz2021_0059_1F2[c]	geniculatus	84	no	non expert	5	NA
333	Report_name14	21	japonicus	K78	K78_GR-BRE-003a_a_1	Grisons	GR-BRE-003a_a_1	koreicus	medium	LMA_Zanz2020_0074_1C2[c]	koreicus	90	yes	non expert	5	NA
334	Report_name14	22	japonicus	A07	A07_GE-LAN-002a_a_4	Geneva	GE-LAN-002a_a_4	albopictus	low	LMA_Zanz2020_0012_1C2[c]	albopictus	98	no	non expert	5	NA
335	Report_name14	23	NA	G32	G32_TI-MEN-051a_b_1	Ticino	TI-MEN-051a_b_1	geniculatus	low	LMA_Zanz2021_0059_1I3[c]	geniculatus	99.9	yes	non expert	5	NA
336	Report_name14	24	geniculatus	G18	G18_GR-RVD-009b_b_2	Grisons	GR-RVD-009b_b_2	geniculatus	medium	LMA_Zanz2021_0059_1E2[c]	geniculatus	92.4	yes	non expert	5	NA
337	Report_name15	1	albopictus	A57	A57_TI-NOV-004a_a_2	Ticino	TI-NOV-004a_a_2	albopictus	medium	LMA_Zanz2020_0036_1D1[c]	albopictus	99.9	no	non expert	6	NA
338	Report_name15	2	japonicus	K03	K03_GR-BRE-001a_a_3	Grisons	GR-BRE-001a_a_3	koreicus	medium	LMA_Zanz2020_0018_1D1[c]	koreicus	99.9	yes	non expert	6	NA
339	Report_name15	3	albopictus	A08	A08_GE-LAN-002a_a_5	Geneva	GE-LAN-002a_a_5	albopictus	medium	LMA_Zanz2020_0012_1C3[c]	albopictus	compare	no	non expert	6	NA
340	Report_name15	4	japonicus	J60	J60_TI-BEL-129a_a_1	Ticino	TI-BEL-129a_a_1	japonicus	high	LMA_Zanz2020_0036_1A1[c]	japonicus	99.9	no	non expert	6	NA
341	Report_name15	5	geniculatus	G18	G18_GR-RVD-009b_b_2	Grisons	GR-RVD-009b_b_2	geniculatus	medium	LMA_Zanz2021_0059_1E2[c]	geniculatus	92.4	yes	non expert	6	NA
342	Report_name15	6	japonicus	J10	J10_TI-GRV-002_c_3	Ticino	TI-GRV-002_c_3	japonicus	low	LMA_Zanz2020_0011_1C2[c]	japonicus	99.9	no	non expert	6	NA
343	Report_name15	7	koreicus	K01	K01_GR-BRE-001a_a_1	Grisons	GR-BRE-001a_a_1	koreicus	medium	LMA_Zanz2020_0018_1C3[c]	koreicus	99.9	yes	non expert	6	NA
344	Report_name15	8	albopictus	A71	A71_GR-RVD-002b_a_20	Grisons	GR-RVD-002b_a_20	albopictus	high	LMA_Zanz2020_0048_1E4[c]	albopictus	99.9	no	non expert	6	NA
345	Report_name15	9	japonicus	J87	J87_GR-BRE-003a_a_4	Grisons	GR-BRE-003a_a_4	koreicus	medium	LMA_Zanz2020_0074_1D1[c]	japonicus	90	yes	non expert	6	NA
346	Report_name15	10	japonicus	K30	K30_GR-BRE-001a_b_1	Grisons	GR-BRE-001a_b_1	koreicus	high	LMA_Zanz2020_0034_3F4[c]	koreicus	95.7	yes	non expert	6	NA
347	Report_name15	11	koreicus	K56	K56_TI-MOI-009b_a_5	Ticino	TI-MOI-009b_a_5	koreicus	low	LMA_Zanz2020_0036_1I1[c]	koreicus	96	yes	non expert	6	NA
348	Report_name15	12	geniculatus	G27	G27_TI-BEL-016a_b_2	Ticino	TI-BEL-016a_b_2	geniculatus	low	LMA_Zanz2021_0059_1H2[c]	geniculatus	99.9	yes	non expert	6	NA
349	Report_name15	13	koreicus	K38	K38_GR-BRU-001a_b_1	Grisons	GR-BRU-001a_b_1	koreicus	low	LMA_Zanz2020_0034_3I1[c]	koreicus	99.9	no	non expert	6	NA
350	Report_name15	14	albopictus	A29	A29_TI-CDO-012b_a_3	Ticino	TI-CDO-12b_a_3	albopictus	high	LMA_Zanz2020_0021_1F2[c]	albopictus	99.9	no	non expert	6	NA
351	Report_name15	15	albopictus	A06	A06_GE-LAN-002a_a_2	Geneva	GE-LAN-002a_a_2	albopictus	low	LMA_Zanz2020_0012_1B4[c]	albopictus	compare	yes	non expert	6	NA
352	Report_name15	16	japonicus	J07	J07_TI-GRV-002_a_4	Ticino	TI-GRV-002_a_4	japonicus	low	LMA_Zanz2020_0011_1A4[c]	japonicus	90	no	non expert	6	NA
353	Report_name15	17	geniculatus	G11	G11_GR-GRO-015b_a_1	Grisons	GR-GRO-015b_a_1	geniculatus	high	LMA_Zanz2021_0059_1C3[c]	geniculatus	96	no	non expert	6	NA
354	Report_name15	18	geniculatus	G22	G22_GR-RVD-015a_b_1	Grisons	GR-RVD-015a_b_1	geniculatus	high	LMA_Zanz2021_0059_1F2[c]	geniculatus	84	no	non expert	6	NA
355	Report_name15	19	geniculatus	G34	G34_TI-MEN-079a_b_2	Ticino	TI-MEN-079a_b_2	geniculatus	medium	LMA_Zanz2021_0059_1J2[c]	geniculatus	96	no	non expert	6	NA
356	Report_name15	20	geniculatus	G26	G26_TI-ASC-010b_b_2	Ticino	TI-ASC-010b_b_2	geniculatus	low	LMA_Zanz2021_0059_1G2[c]	geniculatus	96	yes	non expert	6	NA
357	Report_name15	21	japonicus	J14	J14_TI-TTO-001_c_1	Ticino	TI-TTO-001_c_1	japonicus	medium	LMA_Zanz2020_0011_1F3[c]	japonicus	compare	yes	non expert	6	NA
358	Report_name15	22	japonicus	J68	J68_GR-RVD-002b_a_4	Grisons	GR-RVD-002b_a_4	japonicus	high	LMA_Zanz2020_0048_1A4[c]	japonicus	99.9	yes	non expert	6	NA
359	Report_name15	23	albopictus	A07	A07_GE-LAN-002a_a_4	Geneva	GE-LAN-002a_a_4	albopictus	low	LMA_Zanz2020_0012_1C2[c]	albopictus	98	no	non expert	6	NA
360	Report_name15	24	japonicus	K12	K12_GR-BRE-001a_a_6	Grisons	GR-BRE-001a_a_6	koreicus	high	LMA_Zanz2020_0034_3B2[c]	koreicus	99.9	yes	non expert	6	NA
361	Report_name16	1	geniculatus	J05	J05_TI-GRV-002_a_2	Ticino	TI-GRV-002_a_2	japonicus	high	LMA_Zanz2020_0011_1A2[c]	japonicus	99.9	no	non expert	20	NA
362	Report_name16	2	albopictus	A12	A12_GR-RVD-017a_c_1	Grisons	GR-RVD-017a_c_1	albopictus	high	LMA_Zanz2020_0013_1F4[c]	albopictus	99.9	no	non expert	20	NA
363	Report_name16	3	koreicus	J51	J51_ZH-ZHR-002a_a_1	Zurich	ZH-ZHR-002a_a_1	japonicus	low	LMA_Zanz2020_0021_1A1[c]	japonicus	99.9	no	non expert	20	Hard to tell, quality is very poor
364	Report_name16	4	koreicus	K10	K10_G4_GR-BRE-001a_a_2	Grisons	GR-BRE-001a_a_2	koreicus	medium	LMA_Zanz2020_0034_3A2[c]	koreicus	90	yes	non expert	20	NA
365	Report_name16	5	koreicus	J09	J09_TI-GRV-002_c_2	Ticino	TI-GRV-002_c_2	japonicus	low	LMA_Zanz2020_0011_1C1[c]	japonicus	99.9	no	non expert	20	NA
366	Report_name16	6	albopictus	A77	A77_TI-COL-010b_a_5	Ticino	TI-COL-010b_a_5	albopictus	high	LMA_Zanz2020_0048_1G2[c]	albopictus	99.9	no	non expert	20	NA
367	Report_name16	7	geniculatus	G14	G14_GR-RVD-016a_b_2	Grisons	GR-RVD-016a_b_2	geniculatus	medium	LMA_Zanz2021_0059_1D2[c]	geniculatus	96	no	non expert	20	NA
368	Report_name16	8	albopictus	A04	A04_TI-MAN-003_c_3	Ticino	TI-MAN-003_c_3	albopictus	low	LMA_Zanz2020_0011_1E3[c]	albopictus	99.9	no	non expert	20	Not sure
369	Report_name16	9	japonicus	J72	J72_GR-RVD-002b_a_8	Grisons	GR-RVD-002b_a_8	japonicus	medium	LMA_Zanz2020_0048_1B4[c]	japonicus	90	yes	non expert	20	NA
370	Report_name16	10	geniculatus	G28	G28_TI-LOS-002a_b_1	Ticino	TI-LOS-002a_b_1	geniculatus	medium	LMA_Zanz2021_0059_1H3[c]	geniculatus	96	no	non expert	20	NA
371	Report_name16	11	japonicus	K64	K64_TI-MOI-009b_a_9	Ticino	TI-MOI-009b_a_9	koreicus	low	LMA_Zanz2020_0036_1K1[c]	koreicus	90	yes	non expert	20	NA
372	Report_name16	12	albopictus	A17	A17_TI-BAL-002b_a_2	Ticino	TI-BAL-002b_a_2	albopictus	medium	LMA_Zanz2020_0018_1B1[c]	albopictus	99.9	yes	non expert	20	NA
373	Report_name16	13	japonicus	K39	K39_TI-NOV-003b_a_1	Ticino	TI-NOV-003b_a_1	koreicus	high	LMA_Zanz2020_0036_1B2[c]	koreicus	96	no	non expert	20	NA
374	Report_name16	14	koreicus	K63	K63_TI-MOI-009b_a_9	Ticino	TI-MOI-009b_a_9	koreicus	low	LMA_Zanz2020_0036_1J4[c]	koreicus	90	yes	non expert	20	NA
375	Report_name16	15	geniculatus	G32	G32_TI-MEN-051a_b_1	Ticino	TI-MEN-051a_b_1	geniculatus	low	LMA_Zanz2021_0059_1I3[c]	geniculatus	99.9	yes	non expert	20	NA
376	Report_name16	16	japonicus	J53	J53_SZ-FEB-001b_a_1	Schwyz	SZ-FEB-001b_a_1	japonicus	medium	LMA_Zanz2020_0021_1B1[c]	japonicus	99.9	yes	non expert	20	NA
377	Report_name16	17	NA	G31	G31_TI-BEL-048a_a_3	Ticino	TI-BEL-048a_a_3	geniculatus	low	LMA_Zanz2021_0059_1I2[c]	geniculatus	99.9	yes	non expert	20	NA
378	Report_name16	18	geniculatus	K80	K80_GR-BRE-003a_a_3	Grisons	GR-BRE-003a_a_3	koreicus	medium	LMA_Zanz2020_0074_1C4[c]	koreicus	99.9	yes	non expert	20	NA
379	Report_name16	19	geniculatus	J03	J03_ZH-ZHR-002z_b_1	Zurich	ZH-ZHR-002z_b_1	japonicus	high	LMA_Zanz2020_0009_1B2[c]	japonicus	compare	yes	non expert	20	NA
380	Report_name16	20	albopictus	A45	A45_TI-GOR-007b_a_1	Ticino	TI-GOR-007b_a_1	albopictus	medium	LMA_Zanz2020_0034_3I3[c]	albopictus	84.4	no	non expert	20	NA
381	Report_name16	21	koreicus	K21	K21_GR-BRE-001a_a_7	Grisons	GR-BRE-001a_a_7	koreicus	high	LMA_Zanz2020_0034_3D3[c]	koreicus	99	yes	non expert	20	NA
382	Report_name16	22	albopictus	A51	A51_TI-GOR-006b_b_1	Ticino	TI-GOR-006b_b_1	albopictus	low	LMA_Zanz2020_0034_3K1[c]	albopictus	99.9	no	non expert	20	NA
383	Report_name16	23	geniculatus	G05	G05_VD-AIG-002a_a_1	Vaud	VD-AIG-002a_a_1	geniculatus	high	LMA_Zanz2021_0059_1B1[c]	geniculatus	90	no	non expert	20	NA
384	Report_name16	24	geniculatus	G08	G08_GR-CAM-004a_b_2	Grisons	GR-CAM-004a_b_2	geniculatus	high	LMA_Zanz2021_0059_1B4[c]	geniculatus	89.1	no	non expert	20	NA
385	Report_name17	1	geniculatus	G26	G26_TI-ASC-010b_b_2	Ticino	TI-ASC-010b_b_2	geniculatus	low	LMA_Zanz2021_0059_1G2[c]	geniculatus	96	yes	non expert	15	NA
386	Report_name17	2	geniculatus	J88	J88_GR-BRE-006b_a_2	Grisons	GR-BRE-006b_a_2	koreicus	medium	LMA_Zanz2020_0074_1A2[c]	japonicus	99.9	yes	non expert	15	NA
387	Report_name17	3	albopictus	A51	A51_TI-GOR-006b_b_1	Ticino	TI-GOR-006b_b_1	albopictus	low	LMA_Zanz2020_0034_3K1[c]	albopictus	99.9	no	non expert	15	NA
388	Report_name17	4	albopictus	A30	A30_TI-COL-014b_a_2	Ticino	TI-COL-014b_a_2	albopictus	high	LMA_Zanz2020_0026_1A4[c]	albopictus	99.9	no	non expert	15	NA
389	Report_name17	5	japonicus	J10	J10_TI-GRV-002_c_3	Ticino	TI-GRV-002_c_3	japonicus	low	LMA_Zanz2020_0011_1C2[c]	japonicus	99.9	no	non expert	15	NA
390	Report_name17	6	geniculatus	G21	G21_GR-RVD-007a_b_2	Grisons	GR-RVD-007a_b_2	geniculatus	high	LMA_Zanz2021_0059_1F1[c]	geniculatus	79.2	no	non expert	15	NA
391	Report_name17	7	koreicus	K31	K31_GR-BRE-001a_b_1	Grisons	GR-BRE-001a_b_1	koreicus	high	LMA_Zanz2020_0034_3G1[c]	koreicus	90	yes	non expert	15	NA
392	Report_name17	8	albopictus	A59	A59_TI-CAN-002a_a_2	Ticino	TI-CAN-002a_a_2	albopictus	medium	LMA_Zanz2020_0036_2B1[c]	albopictus	99.9	no	non expert	15	NA
393	Report_name17	9	albopictus	A47	A47_TI-GOR-007b_a_3	Ticino	TI-GOR-007b_a_3	albopictus	medium	LMA_Zanz2020_0034_3J1[c]	albopictus	99.9	yes	non expert	15	NA
394	Report_name17	10	albopictus	A72	A72_GR-RVD-006b_a_1	Grisons	GR-RVD-006b_a_1	albopictus	low	LMA_Zanz2020_0048_1F1[c]	albopictus	99.9	no	non expert	15	NA
395	Report_name17	11	geniculatus	G01	G01_SH-NAR-001e_b_2	Schaffhausen	SH-NAR-001e_b_2	geniculatus	medium	LMA_Zanz2021_0059_1A1[c]	geniculatus	90	no	non expert	15	NA
396	Report_name17	12	geniculatus	G27	G27_TI-BEL-016a_b_2	Ticino	TI-BEL-016a_b_2	geniculatus	low	LMA_Zanz2021_0059_1H2[c]	geniculatus	99.9	yes	non expert	15	NA
397	Report_name17	13	japonicus	J38	J38_GR-GRO-014a_b_1	Grisons	GR-GRO-014a_b_1	japonicus	high	LMA_Zanz2020_0013_1E1[c]	japonicus	89.1	no	non expert	15	NA
398	Report_name17	14	geniculatus	G19	G19_GR-RVD-009b_b_3	Grisons	GR-RVD-009b_b_3	geniculatus	medium	LMA_Zanz2021_0059_1E3[c]	geniculatus	99.9	yes	non expert	15	NA
399	Report_name17	15	geniculatus	G05	G05_VD-AIG-002a_a_1	Vaud	VD-AIG-002a_a_1	geniculatus	high	LMA_Zanz2021_0059_1B1[c]	geniculatus	90	no	non expert	15	NA
400	Report_name17	16	albopictus	A29	A29_TI-CDO-012b_a_3	Ticino	TI-CDO-12b_a_3	albopictus	high	LMA_Zanz2020_0021_1F2[c]	albopictus	99.9	no	non expert	15	NA
401	Report_name17	17	geniculatus	J60	J60_TI-BEL-129a_a_1	Ticino	TI-BEL-129a_a_1	japonicus	high	LMA_Zanz2020_0036_1A1[c]	japonicus	99.9	no	non expert	15	NA
402	Report_name17	18	japonicus	K24	K24_GR-BRE-001a_a_10	Grisons	GR-BRE-001a_a_10	koreicus	medium	LMA_Zanz2020_0034_3E2[c]	koreicus	85.8	yes	non expert	15	NA
403	Report_name17	19	koreicus	K76	K76_GR-BRE-006b_c_3	Grisons	GR-BRE-006b_c_3	koreicus	medium	LMA_Zanz2020_0074_1B3[c]	koreicus	99	yes	non expert	15	NA
404	Report_name17	20	japonicus	K60	K60_TI-MOI-009b_a_8	Ticino	TI-MOI-009b_a_8	koreicus	low	LMA_Zanz2020_0036_1J1[c]	koreicus	96	yes	non expert	15	NA
405	Report_name17	21	japonicus	K54	K54_TI-MOI-009b_a_4	Ticino	TI-MOI-009b_a_4	koreicus	low	LMA_Zanz2020_0036_1H3[c]	koreicus	99	yes	non expert	15	NA
406	Report_name17	22	koreicus	K16	K16_GR-BRE-001a_a_7	Grisons	GR-BRE-001a_a_7	koreicus	high	LMA_Zanz2020_0034_3C2[c]	koreicus	99.9	yes	non expert	15	NA
407	Report_name17	23	japonicus	J52	J52_SZ-TUG-001b_a_1	Schwyz	SZ-TUG-001b_a_1	japonicus	low	LMA_Zanz2020_0021_1A4[c]	japonicus	99.9	no	non expert	15	NA
408	Report_name17	24	japonicus	J43	J43_ZH-ZHR-002e_a_1	Zurich	ZH-ZHR-002e_a_1	japonicus	medium	LMA_Zanz2020_0017_1A1[c]	japonicus	96	yes	non expert	15	NA
409	Report_name18	1	japonicus	J49	J49_GR-BRE-001a_c_1	Grisons	GR-BRE-001a_c_1	koreicus	high	LMA_Zanz2020_0018_1D2[c]	japonicus	80	yes	non expert	30	NA
410	Report_name18	2	japonicus	J15	J15_TI-TTO-001_d_1	Ticino	TI-TTO-001_d_1	japonicus	medium	LMA_Zanz2020_0011_1F4[c]	japonicus	99.9	yes	non expert	30	NA
411	Report_name18	3	geniculatus	G15	G15_GR-RVD-016a_b_3	Grisons	GR-RVD-016a_b_3	geniculatus	medium	LMA_Zanz2021_0059_1D3[c]	geniculatus	99	yes	non expert	30	NA
412	Report_name18	4	geniculatus	G16	G16_G8_GR-RVD-015a_b_1	Grisons	GR-RVD-015a_b_1-G8	geniculatus	low	LMA_Zanz2021_0059_1D4[c]	geniculatus	99.9	no	non expert	30	NA
413	Report_name18	5	koreicus	K53	K53_TI-MOI-009b_a_3	Ticino	TI-MOI-009b_a_3	koreicus	low	LMA_Zanz2020_0036_1H2[c]	koreicus	90	yes	non expert	30	NA
414	Report_name18	6	geniculatus	J10	J10_TI-GRV-002_c_3	Ticino	TI-GRV-002_c_3	japonicus	low	LMA_Zanz2020_0011_1C2[c]	japonicus	99.9	no	non expert	30	NA
415	Report_name18	7	japonicus	J07	J07_TI-GRV-002_a_4	Ticino	TI-GRV-002_a_4	japonicus	low	LMA_Zanz2020_0011_1A4[c]	japonicus	90	no	non expert	30	NA
416	Report_name18	8	geniculatus	G20	G20_GR-RVD-007a_b_1	Grisons	GR-RVD-007a_b_1	geniculatus	high	LMA_Zanz2021_0059_1E4[c]	geniculatus	78	no	non expert	30	NA
417	Report_name18	9	albopictus	A73	A73_TI-COL-010b_a_1	Ticino	TI-COL-010b_a_1	albopictus	high	LMA_Zanz2020_0048_1F2[c]	albopictus	99.9	no	non expert	30	NA
418	Report_name18	10	koreicus	K26	K26_GR-BRE-001a_a_12	Grisons	GR-BRE-001a_a_12	koreicus	medium	LMA_Zanz2020_0034_3E4[c]	koreicus	99	no	non expert	30	NA
419	Report_name18	11	koreicus	K78	K78_GR-BRE-003a_a_1	Grisons	GR-BRE-003a_a_1	koreicus	medium	LMA_Zanz2020_0074_1C2[c]	koreicus	90	yes	non expert	30	NA
420	Report_name18	12	albopictus	A27	A27_TI-CDO-013a_a_1	Ticino	TI-CDO-013a_a_1	albopictus	high	LMA_Zanz2020_0021_1E3[c]	albopictus	99.9	no	non expert	30	NA
421	Report_name18	13	japonicus	K82	K82_GR-BRE-003a_a_6	Grisons	GR-BRE-003a_a_6	koreicus	high	LMA_Zanz2020_0074_1D3[c]	koreicus	99.9	yes	non expert	30	NA
422	Report_name18	14	albopictus	A06	A06_GE-LAN-002a_a_2	Geneva	GE-LAN-002a_a_2	albopictus	low	LMA_Zanz2020_0012_1B4[c]	albopictus	compare	yes	non expert	30	NA
423	Report_name18	15	japonicus	J30	J30_CH-AUT-039c_b_1	Schwyz	CH-AUT-039c_b_1	japonicus	high	LMA_Zanz2020_0013_1B4[c]	japonicus	99.9	yes	non expert	30	NA
424	Report_name18	16	albopictus	A08	A08_GE-LAN-002a_a_5	Geneva	GE-LAN-002a_a_5	albopictus	medium	LMA_Zanz2020_0012_1C3[c]	albopictus	compare	no	non expert	30	NA
425	Report_name18	17	geniculatus	G10	G10_GR-GRO-014b_b_2	Grisons	GR-GRO-014b_b_2	geniculatus	high	LMA_Zanz2021_0059_1C2[c]	geniculatus	96	no	non expert	30	NA
426	Report_name18	18	koreicus	K56	K56_TI-MOI-009b_a_5	Ticino	TI-MOI-009b_a_5	koreicus	low	LMA_Zanz2020_0036_1I1[c]	koreicus	96	yes	non expert	30	NA
427	Report_name18	19	koreicus	K19	K19_GR-BRE-001a_a_7	Grisons	GR-BRE-001a_a_7	koreicus	high	LMA_Zanz2020_0034_3D1[c]	koreicus	90	yes	non expert	30	NA
428	Report_name18	20	albopictus	A02	A02_TI-MAN-003_b_1	Ticino	TI-MAN-003_b_1	albopictus	low	LMA_Zanz2020_0011_1D4[c]	albopictus	99.9	no	non expert	30	NA
429	Report_name18	21	geniculatus	G28	G28_TI-LOS-002a_b_1	Ticino	TI-LOS-002a_b_1	geniculatus	medium	LMA_Zanz2021_0059_1H3[c]	geniculatus	96	no	non expert	30	NA
430	Report_name18	22	geniculatus	G27	G27_TI-BEL-016a_b_2	Ticino	TI-BEL-016a_b_2	geniculatus	low	LMA_Zanz2021_0059_1H2[c]	geniculatus	99.9	yes	non expert	30	NA
431	Report_name18	23	japonicus	J08	J08_TI-GRV-002_a_5	Ticino	TI-GRV-002_a_5	japonicus	medium	LMA_Zanz2020_0011_1B1[c]	japonicus	compare	yes	non expert	30	NA
432	Report_name18	24	albopictus	A22	A22_TI-CHI-022a_a_1	Ticino	TI-CHI-022a_a_1	albopictus	medium	LMA_Zanz2020_0018_1E2[c]	albopictus	99.9	yes	non expert	30	NA
433	Report_name19	1	geniculatus	G31	G31_TI-BEL-048a_a_3	Ticino	TI-BEL-048a_a_3	geniculatus	low	LMA_Zanz2021_0059_1I2[c]	geniculatus	99.9	yes	non expert	10	low quality
434	Report_name19	2	koreicus	K31	K31_GR-BRE-001a_b_1	Grisons	GR-BRE-001a_b_1	koreicus	high	LMA_Zanz2020_0034_3G1[c]	koreicus	90	yes	non expert	10	low quality
435	Report_name19	3	geniculatus	K57	K57_TI-MOI-009b_a_6	Ticino	TI-MOI-009b_a_6	koreicus	low	LMA_Zanz2020_0036_1I2[c]	koreicus	99	yes	non expert	10	low quality
436	Report_name19	4	koreicus	K11	K11_GR-BRE-001a_a_5	Grisons	GR-BRE-001a_a_5	koreicus	high	LMA_Zanz2020_0034_3B1[c]	koreicus	90	yes	non expert	10	NA
437	Report_name19	5	japonicus	G17	G17_GR-RVD-009b_b_1	Grisons	GR-RVD-009b_b_1	geniculatus	low	LMA_Zanz2021_0059_1E1[c]	geniculatus	99.9	no	non expert	10	low quality
438	Report_name19	6	albopictus	A77	A77_TI-COL-010b_a_5	Ticino	TI-COL-010b_a_5	albopictus	high	LMA_Zanz2020_0048_1G2[c]	albopictus	99.9	no	non expert	10	medium quality
439	Report_name19	7	geniculatus	G10	G10_GR-GRO-014b_b_2	Grisons	GR-GRO-014b_b_2	geniculatus	high	LMA_Zanz2021_0059_1C2[c]	geniculatus	96	no	non expert	10	NA
440	Report_name19	8	koreicus	J48	J48_ZH-ZHR-002y_b_2	Zurich	ZH-ZHR-002y_b_2	japonicus	low	LMA_Zanz2020_0017_1B4[c]	japonicus	99.9	yes	non expert	10	low quality
441	Report_name19	9	geniculatus	J20	J20_TI-POR-001_c_1	Ticino	TI-POR-001_c_1	japonicus	high	LMA_Zanz2020_0011_1H4[c]	japonicus	99.9	yes	non expert	10	low quality
442	Report_name19	10	geniculatus	G01	G01_SH-NAR-001e_b_2	Schaffhausen	SH-NAR-001e_b_2	geniculatus	medium	LMA_Zanz2021_0059_1A1[c]	geniculatus	90	no	non expert	10	NA
443	Report_name19	11	albopictus	A47	A47_TI-GOR-007b_a_3	Ticino	TI-GOR-007b_a_3	albopictus	medium	LMA_Zanz2020_0034_3J1[c]	albopictus	99.9	yes	non expert	10	low quality
444	Report_name19	12	geniculatus	K55	K55_TI-MOI-009b_a_4	Ticino	TI-MOI-009b_a_4	koreicus	low	LMA_Zanz2020_0036_1H4[c]	koreicus	92.4	yes	non expert	10	low quality
445	Report_name19	13	japonicus	K02	K02_GR-BRE-001a_a_2	Grisons	GR-BRE-001a_a_2	koreicus	medium	LMA_Zanz2020_0018_1C4[c]	koreicus	79.2	yes	non expert	10	low quality
446	Report_name19	14	koreicus	J25	J25_SZ-FRI-001b_a_1	Schwyz	SZ-FRI-001b_a_1	japonicus	high	LMA_Zanz2020_0013_1A3[c]	japonicus	96	no	non expert	10	medium quality
447	Report_name19	15	albopictus	A58	A58_TI-CAN-002a_a_1	Ticino	TI-CAN-002a_a_1	albopictus	high	LMA_Zanz2020_0036_2A4[c]	albopictus	99.9	no	non expert	10	NA
448	Report_name19	16	albopictus	A02	A02_TI-MAN-003_b_1	Ticino	TI-MAN-003_b_1	albopictus	low	LMA_Zanz2020_0011_1D4[c]	albopictus	99.9	no	non expert	10	low quality
449	Report_name19	17	japonicus	A05	A05_GE-LAN-002a_a_1	Geneva	GE-LAN-002a_a_1	albopictus	low	LMA_Zanz2020_0012_1B3[c]	albopictus	compare	yes	non expert	10	low quality
450	Report_name19	18	geniculatus	J07	J07_TI-GRV-002_a_4	Ticino	TI-GRV-002_a_4	japonicus	low	LMA_Zanz2020_0011_1A4[c]	japonicus	90	no	non expert	10	low quality
451	Report_name19	19	geniculatus	G09	G09_GR-GRO-014b_b_1	Grisons	GR-GRO-014b_b_1	geniculatus	high	LMA_Zanz2021_0059_1C1[c]	geniculatus	99.9	yes	non expert	10	NA
452	Report_name19	20	geniculatus	G18	G18_GR-RVD-009b_b_2	Grisons	GR-RVD-009b_b_2	geniculatus	medium	LMA_Zanz2021_0059_1E2[c]	geniculatus	92.4	yes	non expert	10	NA
453	Report_name19	21	japonicus	K06	K06_TI-CHI-022a_a_2	Ticino	TI-CHI-022a_a_2	koreicus	medium	LMA_Zanz2020_0018_1E3[c]	koreicus	90	yes	non expert	10	medium quality
454	Report_name19	22	albopictus	A76	A76_TI-COL-010b_a_4	Ticino	TI-COL-010b_a_4	albopictus	medium	LMA_Zanz2020_0048_1G1[c]	albopictus	99.9	no	non expert	10	NA
455	Report_name19	23	japonicus	J72	J72_GR-RVD-002b_a_8	Grisons	GR-RVD-002b_a_8	japonicus	medium	LMA_Zanz2020_0048_1B4[c]	japonicus	90	yes	non expert	10	medium quality
456	Report_name19	24	japonicus	J21	J21_TI-POR-001_d_1	Ticino	TI-POR-001_d_1	japonicus	medium	LMA_Zanz2020_0011_1I1[c]	japonicus	90	yes	non expert	10	low quality
457	Report_name20	1	albopictus	A20	A20_TI-BAL-022b_a_2	Ticino	TI-BAL-022b_a_2	albopictus	high	LMA_Zanz2020_0018_1C1[c]	albopictus	99.9	no	non expert	7.5	NA
458	Report_name20	2	koreicus	K59	K59_TI-MOI-009b_a_8	Ticino	TI-MOI-009b_a_8	koreicus	low	LMA_Zanz2020_0036_1I4[c]	koreicus	99.9	yes	non expert	7.5	NA
459	Report_name20	3	albopictus	A05	A05_GE-LAN-002a_a_1	Geneva	GE-LAN-002a_a_1	albopictus	low	LMA_Zanz2020_0012_1B3[c]	albopictus	compare	yes	non expert	7.5	NA
460	Report_name20	4	japonicus	J03	J03_ZH-ZHR-002z_b_1	Zurich	ZH-ZHR-002z_b_1	japonicus	high	LMA_Zanz2020_0009_1B2[c]	japonicus	compare	yes	non expert	7.5	NA
461	Report_name20	5	koreicus	K11	K11_GR-BRE-001a_a_5	Grisons	GR-BRE-001a_a_5	koreicus	high	LMA_Zanz2020_0034_3B1[c]	koreicus	90	yes	non expert	7.5	NA
462	Report_name20	6	geniculatus	G13	G13_GR-RVD-016a_b_1	Grisons	GR-RVD-016a_b_1	geniculatus	medium	LMA_Zanz2021_0059_1D1[c]	geniculatus	92.4	yes	non expert	7.5	NA
463	Report_name20	7	geniculatus	G20	G20_GR-RVD-007a_b_1	Grisons	GR-RVD-007a_b_1	geniculatus	high	LMA_Zanz2021_0059_1E4[c]	geniculatus	78	no	non expert	7.5	NA
464	Report_name20	8	japonicus	K24	K24_GR-BRE-001a_a_10	Grisons	GR-BRE-001a_a_10	koreicus	medium	LMA_Zanz2020_0034_3E2[c]	koreicus	85.8	yes	non expert	7.5	NA
465	Report_name20	9	albopictus	A70	A70_GR-RVD-002b_a_19	Grisons	GR-RVD-002b_a_19	albopictus	high	LMA_Zanz2020_0048_1E3[c]	albopictus	86	yes	non expert	7.5	NA
466	Report_name20	10	geniculatus	G17	G17_GR-RVD-009b_b_1	Grisons	GR-RVD-009b_b_1	geniculatus	low	LMA_Zanz2021_0059_1E1[c]	geniculatus	99.9	no	non expert	7.5	NA
467	Report_name20	11	japonicus	J88	J88_GR-BRE-006b_a_2	Grisons	GR-BRE-006b_a_2	koreicus	medium	LMA_Zanz2020_0074_1A2[c]	japonicus	99.9	yes	non expert	7.5	NA
468	Report_name20	12	koreicus	K13	K13_GR-BRE-001a_a_7	Grisons	GR-BRE-001a_a_7	koreicus	high	LMA_Zanz2020_0034_3B3[c]	koreicus	99.9	yes	non expert	7.5	NA
469	Report_name20	13	geniculatus	G01	G01_SH-NAR-001e_b_2	Schaffhausen	SH-NAR-001e_b_2	geniculatus	medium	LMA_Zanz2021_0059_1A1[c]	geniculatus	90	no	non expert	7.5	NA
470	Report_name20	14	geniculatus	G32	G32_TI-MEN-051a_b_1	Ticino	TI-MEN-051a_b_1	geniculatus	low	LMA_Zanz2021_0059_1I3[c]	geniculatus	99.9	yes	non expert	7.5	NA
471	Report_name20	15	albopictus	A51	A51_TI-GOR-006b_b_1	Ticino	TI-GOR-006b_b_1	albopictus	low	LMA_Zanz2020_0034_3K1[c]	albopictus	99.9	no	non expert	7.5	NA
472	Report_name20	16	japonicus	J07	J07_TI-GRV-002_a_4	Ticino	TI-GRV-002_a_4	japonicus	low	LMA_Zanz2020_0011_1A4[c]	japonicus	90	no	non expert	7.5	NA
473	Report_name20	17	japonicus	K38	K38_GR-BRU-001a_b_1	Grisons	GR-BRU-001a_b_1	koreicus	low	LMA_Zanz2020_0034_3I1[c]	koreicus	99.9	no	non expert	7.5	NA
474	Report_name20	18	albopictus	A56	A56_TI-NOV-004a_a_1	Ticino	TI-NOV-004a_a_1	albopictus	medium	LMA_Zanz2020_0036_1C4[c]	albopictus	99.9	yes	non expert	7.5	NA
475	Report_name20	19	geniculatus	J52	J52_SZ-TUG-001b_a_1	Schwyz	SZ-TUG-001b_a_1	japonicus	low	LMA_Zanz2020_0021_1A4[c]	japonicus	99.9	no	non expert	7.5	NA
476	Report_name20	20	japonicus	K23	K23_GR-BRE-001a_a_9	Grisons	GR-BRE-001a_a_9	koreicus	medium	LMA_Zanz2020_0034_3E1[c]	koreicus	90	no	non expert	7.5	NA
477	Report_name20	21	geniculatus	G04	G04_VD-AIG-002b_a_2	Vaud	VD-AIG-002b_a_2	geniculatus	high	LMA_Zanz2021_0059_1A4[c]	geniculatus	compare	no	non expert	7.5	NA
478	Report_name20	22	albopictus	J16	J16_TI-TTO-001_d_2	Ticino	TI-TTO-001_d_2	japonicus	medium	LMA_Zanz2020_0011_1G1[c]	japonicus	99.9	no	non expert	7.5	NA
479	Report_name20	23	albopictus	A37	A37_FRA-FEF-001a_a_4	France	FRA-FEF-001a_a_4	albopictus	medium	LMA_Zanz2020_0026_1C3[c]	albopictus	99.9	no	non expert	7.5	NA
480	Report_name20	24	japonicus	J69	J69_GR-RVD-002b_a_5	Grisons	GR-RVD-002b_a_5	japonicus	high	LMA_Zanz2020_0048_1B1[c]	japonicus	86	yes	non expert	7.5	NA
481	Report_name21	1	geniculatus	J87	J87_GR-BRE-003a_a_4	Grisons	GR-BRE-003a_a_4	koreicus	medium	LMA_Zanz2020_0074_1D1[c]	japonicus	90	yes	non expert	13	NA
482	Report_name21	2	geniculatus	G04	G04_VD-AIG-002b_a_2	Vaud	VD-AIG-002b_a_2	geniculatus	high	LMA_Zanz2021_0059_1A4[c]	geniculatus	compare	no	non expert	13	NA
483	Report_name21	3	albopictus	J36	J36_GR-GRO-011b_b_1	Grisons	GR-GRO-011b_b_1	japonicus	high	LMA_Zanz2020_0013_1D3[c]	japonicus	99.9	no	non expert	13	NA
484	Report_name21	4	japonicus	K08	K08_TI-COL-010b_a_2	Grisons	TI-COL-010b_a_2	koreicus	medium	LMA_Zanz2020_0026_1A2[c]	koreicus	90	yes	non expert	13	NA
485	Report_name21	5	albopictus	A02	A02_TI-MAN-003_b_1	Ticino	TI-MAN-003_b_1	albopictus	low	LMA_Zanz2020_0011_1D4[c]	albopictus	99.9	no	non expert	13	NA
486	Report_name21	6	albopictus	A45	A45_TI-GOR-007b_a_1	Ticino	TI-GOR-007b_a_1	albopictus	medium	LMA_Zanz2020_0034_3I3[c]	albopictus	84.4	no	non expert	13	NA
487	Report_name21	7	albopictus	J52	J52_SZ-TUG-001b_a_1	Schwyz	SZ-TUG-001b_a_1	japonicus	low	LMA_Zanz2020_0021_1A4[c]	japonicus	99.9	no	non expert	13	NA
488	Report_name21	8	koreicus	K63	K63_TI-MOI-009b_a_9	Ticino	TI-MOI-009b_a_9	koreicus	low	LMA_Zanz2020_0036_1J4[c]	koreicus	90	yes	non expert	13	NA
489	Report_name21	9	albopictus	A59	A59_TI-CAN-002a_a_2	Ticino	TI-CAN-002a_a_2	albopictus	medium	LMA_Zanz2020_0036_2B1[c]	albopictus	99.9	no	non expert	13	NA
490	Report_name21	10	japonicus	J09	J09_TI-GRV-002_c_2	Ticino	TI-GRV-002_c_2	japonicus	low	LMA_Zanz2020_0011_1C1[c]	japonicus	99.9	no	non expert	13	NA
491	Report_name21	11	koreicus	K21	K21_GR-BRE-001a_a_7	Grisons	GR-BRE-001a_a_7	koreicus	high	LMA_Zanz2020_0034_3D3[c]	koreicus	99	yes	non expert	13	NA
492	Report_name21	12	geniculatus	G14	G14_GR-RVD-016a_b_2	Grisons	GR-RVD-016a_b_2	geniculatus	medium	LMA_Zanz2021_0059_1D2[c]	geniculatus	96	no	non expert	13	NA
493	Report_name21	13	geniculatus	G01	G01_SH-NAR-001e_b_2	Schaffhausen	SH-NAR-001e_b_2	geniculatus	medium	LMA_Zanz2021_0059_1A1[c]	geniculatus	90	no	non expert	13	NA
494	Report_name21	14	japonicus	K51	K51_TI-MOI-009b_a_3	Ticino	TI-MOI-009b_a_3	koreicus	low	LMA_Zanz2020_0036_1G2[c]	koreicus	99.9	yes	non expert	13	NA
495	Report_name21	15	albopictus	A72	A72_GR-RVD-006b_a_1	Grisons	GR-RVD-006b_a_1	albopictus	low	LMA_Zanz2020_0048_1F1[c]	albopictus	99.9	no	non expert	13	NA
496	Report_name21	16	geniculatus	G27	G27_TI-BEL-016a_b_2	Ticino	TI-BEL-016a_b_2	geniculatus	low	LMA_Zanz2021_0059_1H2[c]	geniculatus	99.9	yes	non expert	13	NA
497	Report_name21	17	koreicus	K16	K16_GR-BRE-001a_a_7	Grisons	GR-BRE-001a_a_7	koreicus	high	LMA_Zanz2020_0034_3C2[c]	koreicus	99.9	yes	non expert	13	NA
498	Report_name21	18	albopictus	G17	G17_GR-RVD-009b_b_1	Grisons	GR-RVD-009b_b_1	geniculatus	low	LMA_Zanz2021_0059_1E1[c]	geniculatus	99.9	no	non expert	13	NA
499	Report_name21	19	albopictus	A12	A12_GR-RVD-017a_c_1	Grisons	GR-RVD-017a_c_1	albopictus	high	LMA_Zanz2020_0013_1F4[c]	albopictus	99.9	no	non expert	13	NA
500	Report_name21	20	japonicus	K27	K27_GR-BRE-001a_a_13	Grisons	GR-BRE-001a_a_13	koreicus	medium	LMA_Zanz2020_0034_3F1[c]	koreicus	96	yes	non expert	13	NA
501	Report_name21	21	albopictus	J14	J14_TI-TTO-001_c_1	Ticino	TI-TTO-001_c_1	japonicus	medium	LMA_Zanz2020_0011_1F3[c]	japonicus	compare	yes	non expert	13	NA
502	Report_name21	22	albopictus	A34	A34_FRA-FEF-001a_a_1	France	FRA-FEF-001a_a_1	albopictus	high	LMA_Zanz2020_0026_1B4[c]	albopictus	99.9	no	non expert	13	NA
503	Report_name21	23	geniculatus	G07	G07_GR-CAM-004a_b_1	Grisons	GR-CAM-004a_b_1	geniculatus	high	LMA_Zanz2021_0059_1B3[c]	geniculatus	95.7	no	non expert	13	NA
504	Report_name21	24	koreicus	J25	J25_SZ-FRI-001b_a_1	Schwyz	SZ-FRI-001b_a_1	japonicus	high	LMA_Zanz2020_0013_1A3[c]	japonicus	96	no	non expert	13	NA
505	Report_name22	1	geniculatus	G26	G26_TI-ASC-010b_b_2	Ticino	TI-ASC-010b_b_2	geniculatus	low	LMA_Zanz2021_0059_1G2[c]	geniculatus	96	yes	non expert	9	NA
506	Report_name22	2	geniculatus	G14	G14_GR-RVD-016a_b_2	Grisons	GR-RVD-016a_b_2	geniculatus	medium	LMA_Zanz2021_0059_1D2[c]	geniculatus	96	no	non expert	9	NA
507	Report_name22	3	koreicus	K79	K79_GR-BRE-003a_a_2	Ticino	GR-BRE-003a_a_2	koreicus	high	LMA_Zanz2020_0074_1C3[c]	koreicus	95.7	yes	non expert	9	NA
508	Report_name22	4	koreicus	K82	K82_GR-BRE-003a_a_6	Grisons	GR-BRE-003a_a_6	koreicus	high	LMA_Zanz2020_0074_1D3[c]	koreicus	99.9	yes	non expert	9	NA
509	Report_name22	5	albopictus	A15	A15_TI-BAL-001a_a_2	Ticino	TI-BAL-001a_a_2	albopictus	medium	LMA_Zanz2020_0018_1A2[c]	albopictus	99.9	no	non expert	9	NA
510	Report_name22	6	japonicus	J01	J01_ZH-ZHR-002y_a_4	Zurich	ZH-ZHR-002y_a_4	japonicus	low	LMA_Zanz2020_0009_1A2[c]	japonicus	compare	no	non expert	9	NA
511	Report_name22	7	japonicus	K65	K65_TI-MOI-009b_a_9	Ticino	TI-MOI-009b_a_9	koreicus	low	LMA_Zanz2020_0036_1K2[c]	koreicus	90	yes	non expert	9	NA
512	Report_name22	8	japonicus	J67	J67_GR-RVD-002b_a_3	Grisons	GR-RVD-002b_a_3	japonicus	high	LMA_Zanz2020_0048_1A3[c]	japonicus	compare	no	non expert	9	NA
513	Report_name22	9	japonicus	K56	K56_TI-MOI-009b_a_5	Ticino	TI-MOI-009b_a_5	koreicus	low	LMA_Zanz2020_0036_1I1[c]	koreicus	96	yes	non expert	9	NA
514	Report_name22	10	japonicus	J10	J10_TI-GRV-002_c_3	Ticino	TI-GRV-002_c_3	japonicus	low	LMA_Zanz2020_0011_1C2[c]	japonicus	99.9	no	non expert	9	NA
515	Report_name22	11	geniculatus	G33	G33_TI-MEN-051a_b_2	Ticino	TI-MEN-051a_b_2	geniculatus	low	LMA_Zanz2021_0059_1I4[c]	geniculatus	96	no	non expert	9	NA
516	Report_name22	12	albopictus	A66	A66_GR-RVD-002b_a_9	Grisons	GR-RVD-002b_a_9	albopictus	medium	LMA_Zanz2020_0048_1C1[c]	albopictus	99.9	yes	non expert	9	NA
517	Report_name22	13	geniculatus	G03	G03_VD-AIG-002b_a_1	Vaud	VD-AIG-002b_a_1	geniculatus	high	LMA_Zanz2021_0059_1A3[c]	geniculatus	compare	no	non expert	9	NA
518	Report_name22	14	japonicus	J65	J65_GR-RVD-002b_a_1	Grisons	GR-RVD-002b_a_1	japonicus	high	LMA_Zanz2020_0048_1A1[c]	japonicus	99.9	no	non expert	9	NA
519	Report_name22	15	albopictus	A70	A70_GR-RVD-002b_a_19	Grisons	GR-RVD-002b_a_19	albopictus	high	LMA_Zanz2020_0048_1E3[c]	albopictus	86	yes	non expert	9	NA
520	Report_name22	16	albopictus	A58	A58_TI-CAN-002a_a_1	Ticino	TI-CAN-002a_a_1	albopictus	high	LMA_Zanz2020_0036_2A4[c]	albopictus	99.9	no	non expert	9	NA
521	Report_name22	17	japonicus	J19	J19_TI-POR-001_b_1	Ticino	TI-POR-001_b_1	japonicus	medium	LMA_Zanz2020_0011_1H2[c]	japonicus	96	no	non expert	9	NA
522	Report_name22	18	geniculatus	G20	G20_GR-RVD-007a_b_1	Grisons	GR-RVD-007a_b_1	geniculatus	high	LMA_Zanz2021_0059_1E4[c]	geniculatus	78	no	non expert	9	NA
523	Report_name22	19	koreicus	K01	K01_GR-BRE-001a_a_1	Grisons	GR-BRE-001a_a_1	koreicus	medium	LMA_Zanz2020_0018_1C3[c]	koreicus	99.9	yes	non expert	9	NA
524	Report_name22	20	japonicus	J37	J37_GR-GRO-014a_a_1	Grisons	GR-GRO-014a_a_1	japonicus	medium	LMA_Zanz2020_0013_1D4[c]	japonicus	90	no	non expert	9	NA
525	Report_name22	21	japonicus	K06	K06_TI-CHI-022a_a_2	Ticino	TI-CHI-022a_a_2	koreicus	medium	LMA_Zanz2020_0018_1E3[c]	koreicus	90	yes	non expert	9	NA
526	Report_name22	22	albopictus	A02	A02_TI-MAN-003_b_1	Ticino	TI-MAN-003_b_1	albopictus	low	LMA_Zanz2020_0011_1D4[c]	albopictus	99.9	no	non expert	9	NA
527	Report_name22	23	albopictus	A04	A04_TI-MAN-003_c_3	Ticino	TI-MAN-003_c_3	albopictus	low	LMA_Zanz2020_0011_1E3[c]	albopictus	99.9	no	non expert	9	NA
528	Report_name22	24	geniculatus	G13	G13_GR-RVD-016a_b_1	Grisons	GR-RVD-016a_b_1	geniculatus	medium	LMA_Zanz2021_0059_1D1[c]	geniculatus	92.4	yes	non expert	9	NA
529	Report_name23	1	geniculatus	G01	G01_SH-NAR-001e_b_2	Schaffhausen	SH-NAR-001e_b_2	geniculatus	medium	LMA_Zanz2021_0059_1A1[c]	geniculatus	90	no	non expert	15	NA
530	Report_name23	2	albopictus	A34	A34_FRA-FEF-001a_a_1	France	FRA-FEF-001a_a_1	albopictus	high	LMA_Zanz2020_0026_1B4[c]	albopictus	99.9	no	non expert	15	NA
531	Report_name23	3	koreicus	J67	J67_GR-RVD-002b_a_3	Grisons	GR-RVD-002b_a_3	japonicus	high	LMA_Zanz2020_0048_1A3[c]	japonicus	compare	no	non expert	15	NA
532	Report_name23	4	japonicus	K75	K75_GR-BRE-006b_c_2	Grisons	GR-BRE-006b_c_2	koreicus	medium	LMA_Zanz2020_0074_1B2[c]	koreicus	99	yes	non expert	15	NA
533	Report_name23	5	koreicus	J21	J21_TI-POR-001_d_1	Ticino	TI-POR-001_d_1	japonicus	medium	LMA_Zanz2020_0011_1I1[c]	japonicus	90	yes	non expert	15	NA
534	Report_name23	6	geniculatus	A01	A01_TI-MAN-003_a_1	Ticino	TI-MAN-003_a_1	albopictus	low	LMA_Zanz2020_0011_1D1[c]	albopictus	99.9	no	non expert	15	NA
535	Report_name23	7	albopictus	A07	A07_GE-LAN-002a_a_4	Geneva	GE-LAN-002a_a_4	albopictus	low	LMA_Zanz2020_0012_1C2[c]	albopictus	98	no	non expert	15	NA
536	Report_name23	8	koreicus	K28	K28_GR-BRE-001a_b_1	Grisons	GR-BRE-001a_b_1	koreicus	high	LMA_Zanz2020_0034_3F2[c]	koreicus	92.4	yes	non expert	15	NA
537	Report_name23	9	geniculatus	G28	G28_TI-LOS-002a_b_1	Ticino	TI-LOS-002a_b_1	geniculatus	medium	LMA_Zanz2021_0059_1H3[c]	geniculatus	96	no	non expert	15	NA
538	Report_name23	10	japonicus	K74	K74_GR-BRE-006b_c_1	Grisons	GR-BRE-006b_c_1	koreicus	low	LMA_Zanz2020_0074_1B1[c]	koreicus	99.9	yes	non expert	15	NA
539	Report_name23	11	japonicus	K40	K40_TI-NOV-003b_a_2	Ticino	TI-NOV-003b_a_2	koreicus	high	LMA_Zanz2020_0036_1B3[c]	koreicus	95.7	no	non expert	15	NA
540	Report_name23	12	albopictus	J07	J07_TI-GRV-002_a_4	Ticino	TI-GRV-002_a_4	japonicus	low	LMA_Zanz2020_0011_1A4[c]	japonicus	90	no	non expert	15	NA
541	Report_name23	13	albopictus	J10	J10_TI-GRV-002_c_3	Ticino	TI-GRV-002_c_3	japonicus	low	LMA_Zanz2020_0011_1C2[c]	japonicus	99.9	no	non expert	15	NA
542	Report_name23	14	geniculatus	G17	G17_GR-RVD-009b_b_1	Grisons	GR-RVD-009b_b_1	geniculatus	low	LMA_Zanz2021_0059_1E1[c]	geniculatus	99.9	no	non expert	15	NA
543	Report_name23	15	albopictus	A10	A10_GR-RVD-012a_a_2	Grisons	GR-RVD-012a_a_2	albopictus	medium	LMA_Zanz2020_0013_1F2[c]	albopictus	90	no	non expert	15	NA
544	Report_name23	16	geniculatus	G16	G16_G8_GR-RVD-015a_b_1	Grisons	GR-RVD-015a_b_1-G8	geniculatus	low	LMA_Zanz2021_0059_1D4[c]	geniculatus	99.9	no	non expert	15	NA
545	Report_name23	17	geniculatus	G08	G08_GR-CAM-004a_b_2	Grisons	GR-CAM-004a_b_2	geniculatus	high	LMA_Zanz2021_0059_1B4[c]	geniculatus	89.1	no	non expert	15	NA
546	Report_name23	18	geniculatus	G30	G30_TI-BEL-048a_a_2	Ticino	TI-BEL-048a_a_2	geniculatus	high	LMA_Zanz2021_0059_1I1[c]	geniculatus	96	no	non expert	15	NA
547	Report_name23	19	geniculatus	A53	A53_TI-NOV-003b_a_3	Ticino	TI-NOV-003b_a_3	albopictus	medium	LMA_Zanz2020_0036_1B4[c]	albopictus	99.9	no	non expert	15	NA
548	Report_name23	20	geniculatus	J16	J16_TI-TTO-001_d_2	Ticino	TI-TTO-001_d_2	japonicus	medium	LMA_Zanz2020_0011_1G1[c]	japonicus	99.9	no	non expert	15	NA
549	Report_name23	21	albopictus	A38	A38_FRA-FEF-001a_a_5	France	FRA-FEF-001a_a_5	albopictus	high	LMA_Zanz2020_0026_1C4[c]	albopictus	99.9	no	non expert	15	NA
550	Report_name23	22	japonicus	J69	J69_GR-RVD-002b_a_5	Grisons	GR-RVD-002b_a_5	japonicus	high	LMA_Zanz2020_0048_1B1[c]	japonicus	86	yes	non expert	15	NA
551	Report_name23	23	japonicus	K07	K07_TI-COL-010b_a_1	Ticino	TI-COL-010b_a_1	koreicus	low	LMA_Zanz2020_0026_1A1[c]	koreicus	90	yes	non expert	15	NA
552	Report_name23	24	japonicus	K25	K25_GR-BRE-001a_a_11	Grisons	GR-BRE-001a_a_11	koreicus	medium	LMA_Zanz2020_0034_3E3[c]	koreicus	85.8	yes	non expert	15	NA
553	Report_name24	1	koreicus	J16	J16_TI-TTO-001_d_2	Ticino	TI-TTO-001_d_2	japonicus	medium	LMA_Zanz2020_0011_1G1[c]	japonicus	99.9	no	non expert	9	NA
554	Report_name24	2	koreicus	G34	G34_TI-MEN-079a_b_2	Ticino	TI-MEN-079a_b_2	geniculatus	medium	LMA_Zanz2021_0059_1J2[c]	geniculatus	96	no	non expert	9	NA
555	Report_name24	3	albopictus	A09	A09_GR-RVD-012a_a_1	Grisons	GR-RVD-012a_a_1	albopictus	medium	LMA_Zanz2020_0013_1F1[c]	albopictus	96	no	non expert	9	NA
556	Report_name24	4	geniculatus	G32	G32_TI-MEN-051a_b_1	Ticino	TI-MEN-051a_b_1	geniculatus	low	LMA_Zanz2021_0059_1I3[c]	geniculatus	99.9	yes	non expert	9	NA
557	Report_name24	5	albopictus	A05	A05_GE-LAN-002a_a_1	Geneva	GE-LAN-002a_a_1	albopictus	low	LMA_Zanz2020_0012_1B3[c]	albopictus	compare	yes	non expert	9	NA
558	Report_name24	6	geniculatus	K57	K57_TI-MOI-009b_a_6	Ticino	TI-MOI-009b_a_6	koreicus	low	LMA_Zanz2020_0036_1I2[c]	koreicus	99	yes	non expert	9	NA
559	Report_name24	7	japonicus	K29	K29_GR-BRE-001a_b_1	Grisons	GR-BRE-001a_b_1	koreicus	high	LMA_Zanz2020_0034_3F3[c]	koreicus	89.1	yes	non expert	9	NA
560	Report_name24	8	japonicus	A51	A51_TI-GOR-006b_b_1	Ticino	TI-GOR-006b_b_1	albopictus	low	LMA_Zanz2020_0034_3K1[c]	albopictus	99.9	no	non expert	9	NA
561	Report_name24	9	geniculatus	J70	J70_GR-RVD-002b_a_6	Grisons	GR-RVD-002b_a_6	japonicus	high	LMA_Zanz2020_0048_1B2[c]	japonicus	99.9	yes	non expert	9	NA
562	Report_name24	10	albopictus	A20	A20_TI-BAL-022b_a_2	Ticino	TI-BAL-022b_a_2	albopictus	high	LMA_Zanz2020_0018_1C1[c]	albopictus	99.9	no	non expert	9	NA
563	Report_name24	11	koreicus	J10	J10_TI-GRV-002_c_3	Ticino	TI-GRV-002_c_3	japonicus	low	LMA_Zanz2020_0011_1C2[c]	japonicus	99.9	no	non expert	9	NA
564	Report_name24	12	japonicus	A53	A53_TI-NOV-003b_a_3	Ticino	TI-NOV-003b_a_3	albopictus	medium	LMA_Zanz2020_0036_1B4[c]	albopictus	99.9	no	non expert	9	NA
565	Report_name24	13	geniculatus	J48	J48_ZH-ZHR-002y_b_2	Zurich	ZH-ZHR-002y_b_2	japonicus	low	LMA_Zanz2020_0017_1B4[c]	japonicus	99.9	yes	non expert	9	NA
566	Report_name24	14	japonicus	K11	K11_GR-BRE-001a_a_5	Grisons	GR-BRE-001a_a_5	koreicus	high	LMA_Zanz2020_0034_3B1[c]	koreicus	90	yes	non expert	9	NA
567	Report_name24	15	albopictus	G20	G20_GR-RVD-007a_b_1	Grisons	GR-RVD-007a_b_1	geniculatus	high	LMA_Zanz2021_0059_1E4[c]	geniculatus	78	no	non expert	9	NA
568	Report_name24	16	albopictus	G14	G14_GR-RVD-016a_b_2	Grisons	GR-RVD-016a_b_2	geniculatus	medium	LMA_Zanz2021_0059_1D2[c]	geniculatus	96	no	non expert	9	NA
569	Report_name24	17	albopictus	G26	G26_TI-ASC-010b_b_2	Ticino	TI-ASC-010b_b_2	geniculatus	low	LMA_Zanz2021_0059_1G2[c]	geniculatus	96	yes	non expert	9	NA
570	Report_name24	18	koreicus	K54	K54_TI-MOI-009b_a_4	Ticino	TI-MOI-009b_a_4	koreicus	low	LMA_Zanz2020_0036_1H3[c]	koreicus	99	yes	non expert	9	NA
571	Report_name24	19	geniculatus	K80	K80_GR-BRE-003a_a_3	Grisons	GR-BRE-003a_a_3	koreicus	medium	LMA_Zanz2020_0074_1C4[c]	koreicus	99.9	yes	non expert	9	NA
572	Report_name24	20	japonicus	K23	K23_GR-BRE-001a_a_9	Grisons	GR-BRE-001a_a_9	koreicus	medium	LMA_Zanz2020_0034_3E1[c]	koreicus	90	no	non expert	9	NA
573	Report_name24	21	albopictus	A42	A42_TI-CHI-006a_a_1	Ticino	TI-CHI-006a_a_1	albopictus	high	LMA_Zanz2020_0026_1D4[c]	albopictus	99.9	no	non expert	9	NA
574	Report_name24	22	koreicus	G30	G30_TI-BEL-048a_a_2	Ticino	TI-BEL-048a_a_2	geniculatus	high	LMA_Zanz2021_0059_1I1[c]	geniculatus	96	no	non expert	9	NA
575	Report_name24	23	japonicus	J23	J23_SZ-FRI-001a_a_2	Schwyz	SZ-FRI-001a_a_2	japonicus	high	LMA_Zanz2020_0013_1A1[c]	japonicus	99.9	no	non expert	9	NA
576	Report_name24	24	geniculatus	J15	J15_TI-TTO-001_d_1	Ticino	TI-TTO-001_d_1	japonicus	medium	LMA_Zanz2020_0011_1F4[c]	japonicus	99.9	yes	non expert	9	NA
577	Report_name25	1	koreicus	K17	K17_GR-BRE-001a_a_7	Grisons	GR-BRE-001a_a_7	koreicus	high	LMA_Zanz2020_0034_3C3[c]	koreicus	99.9	yes	non expert	6	NA
578	Report_name25	2	koreicus	K62	K62_TI-MOI-009b_a_9	Ticino	TI-MOI-009b_a_9	koreicus	low	LMA_Zanz2020_0036_1J3[c]	koreicus	96	yes	non expert	6	NA
579	Report_name25	3	albopictus	A14	A14_GE-LAN-001b_b_1	Geneva	GE-LAN-001b_b_1	albopictus	high	LMA_Zanz2020_0017_1C1[c]	albopictus	99.9	yes	non expert	6	NA
580	Report_name25	4	albopictus	A06	A06_GE-LAN-002a_a_2	Geneva	GE-LAN-002a_a_2	albopictus	low	LMA_Zanz2020_0012_1B4[c]	albopictus	compare	yes	non expert	6	NA
581	Report_name25	5	japonicus	J70	J70_GR-RVD-002b_a_6	Grisons	GR-RVD-002b_a_6	japonicus	high	LMA_Zanz2020_0048_1B2[c]	japonicus	99.9	yes	non expert	6	NA
582	Report_name25	6	geniculatus	G18	G18_GR-RVD-009b_b_2	Grisons	GR-RVD-009b_b_2	geniculatus	medium	LMA_Zanz2021_0059_1E2[c]	geniculatus	92.4	yes	non expert	6	NA
583	Report_name25	7	japonicus	J23	J23_SZ-FRI-001a_a_2	Schwyz	SZ-FRI-001a_a_2	japonicus	high	LMA_Zanz2020_0013_1A1[c]	japonicus	99.9	no	non expert	6	NA
584	Report_name25	8	geniculatus	G20	G20_GR-RVD-007a_b_1	Grisons	GR-RVD-007a_b_1	geniculatus	high	LMA_Zanz2021_0059_1E4[c]	geniculatus	78	no	non expert	6	NA
585	Report_name25	9	albopictus	A08	A08_GE-LAN-002a_a_5	Geneva	GE-LAN-002a_a_5	albopictus	medium	LMA_Zanz2020_0012_1C3[c]	albopictus	compare	no	non expert	6	NA
586	Report_name25	10	japonicus	J01	J01_ZH-ZHR-002y_a_4	Zurich	ZH-ZHR-002y_a_4	japonicus	low	LMA_Zanz2020_0009_1A2[c]	japonicus	compare	no	non expert	6	NA
587	Report_name25	11	japonicus	J11	J11_TI-TTO-001_a_1	Ticino	TI-TTO-001_a_1	japonicus	low	LMA_Zanz2020_0011_1E4[c]	japonicus	90	no	non expert	6	NA
588	Report_name25	12	japonicus	K07	K07_TI-COL-010b_a_1	Ticino	TI-COL-010b_a_1	koreicus	low	LMA_Zanz2020_0026_1A1[c]	koreicus	90	yes	non expert	6	NA
589	Report_name25	13	japonicus	K01	K01_GR-BRE-001a_a_1	Grisons	GR-BRE-001a_a_1	koreicus	medium	LMA_Zanz2020_0018_1C3[c]	koreicus	99.9	yes	non expert	6	NA
590	Report_name25	14	geniculatus	G34	G34_TI-MEN-079a_b_2	Ticino	TI-MEN-079a_b_2	geniculatus	medium	LMA_Zanz2021_0059_1J2[c]	geniculatus	96	no	non expert	6	NA
591	Report_name25	15	geniculatus	G26	G26_TI-ASC-010b_b_2	Ticino	TI-ASC-010b_b_2	geniculatus	low	LMA_Zanz2021_0059_1G2[c]	geniculatus	96	yes	non expert	6	NA
592	Report_name25	16	koreicus	K03	K03_GR-BRE-001a_a_3	Grisons	GR-BRE-001a_a_3	koreicus	medium	LMA_Zanz2020_0018_1D1[c]	koreicus	99.9	yes	non expert	6	NA
593	Report_name25	17	albopictus	A11	A11_GR-RVD-017a_b_1	Grisons	GR-RVD-017a_b_1	albopictus	high	LMA_Zanz2020_0013_1F3[c]	albopictus	99.9	yes	non expert	6	NA
594	Report_name25	18	japonicus	J37	J37_GR-GRO-014a_a_1	Grisons	GR-GRO-014a_a_1	japonicus	medium	LMA_Zanz2020_0013_1D4[c]	japonicus	90	no	non expert	6	NA
595	Report_name25	19	japonicus	K30	K30_GR-BRE-001a_b_1	Grisons	GR-BRE-001a_b_1	koreicus	high	LMA_Zanz2020_0034_3F4[c]	koreicus	95.7	yes	non expert	6	NA
596	Report_name25	20	geniculatus	G33	G33_TI-MEN-051a_b_2	Ticino	TI-MEN-051a_b_2	geniculatus	low	LMA_Zanz2021_0059_1I4[c]	geniculatus	96	no	non expert	6	NA
597	Report_name25	21	geniculatus	G30	G30_TI-BEL-048a_a_2	Ticino	TI-BEL-048a_a_2	geniculatus	high	LMA_Zanz2021_0059_1I1[c]	geniculatus	96	no	non expert	6	NA
598	Report_name25	22	albopictus	A15	A15_TI-BAL-001a_a_2	Ticino	TI-BAL-001a_a_2	albopictus	medium	LMA_Zanz2020_0018_1A2[c]	albopictus	99.9	no	non expert	6	NA
599	Report_name25	23	japonicus	J85	J85_G6_GR-BRE-001a_c_8	Grisons	GR-BRE-001a_c_8	koreicus	medium	LMA_Zanz2020_0058_1B4[c]	japonicus	90	yes	non expert	6	NA
600	Report_name25	24	albopictus	A04	A04_TI-MAN-003_c_3	Ticino	TI-MAN-003_c_3	albopictus	low	LMA_Zanz2020_0011_1E3[c]	albopictus	99.9	no	non expert	6	NA
601	Report_name26	1	japonicus	J13	J13_TI-TTO-001_b_1	Ticino	TI-TTO-001_b_1	japonicus	medium	LMA_Zanz2020_0011_1F2[c]	japonicus	99.9	yes	non expert	20	medium-high quality
602	Report_name26	2	japonicus	K64	K64_TI-MOI-009b_a_9	Ticino	TI-MOI-009b_a_9	koreicus	low	LMA_Zanz2020_0036_1K1[c]	koreicus	90	yes	non expert	20	low quality
603	Report_name26	3	albopictus	A11	A11_GR-RVD-017a_b_1	Grisons	GR-RVD-017a_b_1	albopictus	high	LMA_Zanz2020_0013_1F3[c]	albopictus	99.9	yes	non expert	20	high quality
604	Report_name26	4	japonicus	K74	K74_GR-BRE-006b_c_1	Grisons	GR-BRE-006b_c_1	koreicus	low	LMA_Zanz2020_0074_1B1[c]	koreicus	99.9	yes	non expert	20	medium quality
605	Report_name26	5	albopictus	J51	J51_ZH-ZHR-002a_a_1	Zurich	ZH-ZHR-002a_a_1	japonicus	low	LMA_Zanz2020_0021_1A1[c]	japonicus	99.9	no	non expert	20	low quality
606	Report_name26	6	albopictus	A69	A69_GR-RVD-002b_a_18	Grisons	GR-RVD-002b_a_18	albopictus	high	LMA_Zanz2020_0048_1E2[c]	albopictus	99.9	no	non expert	20	high quality
607	Report_name26	7	japonicus	J28	J28_SZ-MUO-002a_b_2	Schwyz	SZ-MUO-002a_b_2	japonicus	high	LMA_Zanz2020_0013_1B2[c]	japonicus	99.9	yes	non expert	20	medium quality
608	Report_name26	8	geniculatus	G01	G01_SH-NAR-001e_b_2	Schaffhausen	SH-NAR-001e_b_2	geniculatus	medium	LMA_Zanz2021_0059_1A1[c]	geniculatus	90	no	non expert	20	high quality
609	Report_name26	9	japonicus	K10	K10_G4_GR-BRE-001a_a_2	Grisons	GR-BRE-001a_a_2	koreicus	medium	LMA_Zanz2020_0034_3A2[c]	koreicus	90	yes	non expert	20	not sure about this; low quality
610	Report_name26	10	geniculatus	G07	G07_GR-CAM-004a_b_1	Grisons	GR-CAM-004a_b_1	geniculatus	high	LMA_Zanz2021_0059_1B3[c]	geniculatus	95.7	no	non expert	20	high quality
611	Report_name26	11	albopictus	A76	A76_TI-COL-010b_a_4	Ticino	TI-COL-010b_a_4	albopictus	medium	LMA_Zanz2020_0048_1G1[c]	albopictus	99.9	no	non expert	20	medium quality
612	Report_name26	12	japonicus	J56	J56_SZ-FRI-001a_a_1	Schwyz	SZ-FRI-001a_a_1	japonicus	high	LMA_Zanz2020_0021_1C2[c]	japonicus	99.9	no	non expert	20	medium quality
613	Report_name26	13	albopictus	A57	A57_TI-NOV-004a_a_2	Ticino	TI-NOV-004a_a_2	albopictus	medium	LMA_Zanz2020_0036_1D1[c]	albopictus	99.9	no	non expert	20	medium quality
614	Report_name26	14	geniculatus	G16	G16_G8_GR-RVD-015a_b_1	Grisons	GR-RVD-015a_b_1-G8	geniculatus	low	LMA_Zanz2021_0059_1D4[c]	geniculatus	99.9	no	non expert	20	medium-high quality
615	Report_name26	15	japonicus	K82	K82_GR-BRE-003a_a_6	Grisons	GR-BRE-003a_a_6	koreicus	high	LMA_Zanz2020_0074_1D3[c]	koreicus	99.9	yes	non expert	20	medium quality
616	Report_name26	16	albopictus	A07	A07_GE-LAN-002a_a_4	Geneva	GE-LAN-002a_a_4	albopictus	low	LMA_Zanz2020_0012_1C2[c]	albopictus	98	no	non expert	20	medium-low quality
617	Report_name26	17	albopictus	A01	A01_TI-MAN-003_a_1	Ticino	TI-MAN-003_a_1	albopictus	low	LMA_Zanz2020_0011_1D1[c]	albopictus	99.9	no	non expert	20	not sure about this; low quality
618	Report_name26	18	geniculatus	G28	G28_TI-LOS-002a_b_1	Ticino	TI-LOS-002a_b_1	geniculatus	medium	LMA_Zanz2021_0059_1H3[c]	geniculatus	96	no	non expert	20	high quality
619	Report_name26	19	japonicus	J09	J09_TI-GRV-002_c_2	Ticino	TI-GRV-002_c_2	japonicus	low	LMA_Zanz2020_0011_1C1[c]	japonicus	99.9	no	non expert	20	not sure about this; low quality
620	Report_name26	20	geniculatus	G03	G03_VD-AIG-002b_a_1	Vaud	VD-AIG-002b_a_1	geniculatus	high	LMA_Zanz2021_0059_1A3[c]	geniculatus	compare	no	non expert	20	high quality
621	Report_name26	21	japonicus	K02	K02_GR-BRE-001a_a_2	Grisons	GR-BRE-001a_a_2	koreicus	medium	LMA_Zanz2020_0018_1C4[c]	koreicus	79.2	yes	non expert	20	not sure about this; medium-low quality
622	Report_name26	22	japonicus	J66	J66_GR-RVD-002b_a_2	Grisons	GR-RVD-002b_a_2	japonicus	medium	LMA_Zanz2020_0048_1A2[c]	japonicus	99.9	yes	non expert	20	medium-high quality
623	Report_name26	23	koreicus	K09	K09_G4_GR-BRE-001a_a_1	Grisons	GR-BRE-001a_a_1	koreicus	high	LMA_Zanz2020_0034_3A1[c]	koreicus	99.9	no	non expert	20	medium-high quality
624	Report_name26	24	geniculatus	G25	G25_TI-ASC-010b_b_1	Ticino	TI-ASC-010b_b_1	geniculatus	low	LMA_Zanz2021_0059_1G1[c]	geniculatus	79.2	yes	non expert	20	medium quality
625	Report_name27	1	geniculatus	G04	G04_VD-AIG-002b_a_2	Vaud	VD-AIG-002b_a_2	geniculatus	high	LMA_Zanz2021_0059_1A4[c]	geniculatus	compare	no	non expert	18.5	NA
626	Report_name27	2	koreicus	K19	K19_GR-BRE-001a_a_7	Grisons	GR-BRE-001a_a_7	koreicus	high	LMA_Zanz2020_0034_3D1[c]	koreicus	90	yes	non expert	18.5	NA
627	Report_name27	3	albopictus	A58	A58_TI-CAN-002a_a_1	Ticino	TI-CAN-002a_a_1	albopictus	high	LMA_Zanz2020_0036_2A4[c]	albopictus	99.9	no	non expert	18.5	NA
628	Report_name27	4	japonicus	K64	K64_TI-MOI-009b_a_9	Ticino	TI-MOI-009b_a_9	koreicus	low	LMA_Zanz2020_0036_1K1[c]	koreicus	90	yes	non expert	18.5	NA
629	Report_name27	5	albopictus	A57	A57_TI-NOV-004a_a_2	Ticino	TI-NOV-004a_a_2	albopictus	medium	LMA_Zanz2020_0036_1D1[c]	albopictus	99.9	no	non expert	18.5	NA
630	Report_name27	6	albopictus	A13	A13_GR-RVD-019b_a_1	Grisons	GR-RVD-019b_a_1	albopictus	low	LMA_Zanz2020_0013_1G1[c]	albopictus	99.9	no	non expert	18.5	NA
631	Report_name27	7	albopictus	A74	A74_TI-COL-010b_a_2	Ticino	TI-COL-010b_a_2	albopictus	medium	LMA_Zanz2020_0048_1F3[c]	albopictus	99.9	no	non expert	18.5	NA
632	Report_name27	8	koreicus	K57	K57_TI-MOI-009b_a_6	Ticino	TI-MOI-009b_a_6	koreicus	low	LMA_Zanz2020_0036_1I2[c]	koreicus	99	yes	non expert	18.5	NA
633	Report_name27	9	geniculatus	G34	G34_TI-MEN-079a_b_2	Ticino	TI-MEN-079a_b_2	geniculatus	medium	LMA_Zanz2021_0059_1J2[c]	geniculatus	96	no	non expert	18.5	NA
634	Report_name27	10	japonicus	J57	J57_GR-CHR-002a_b_1	Grisons	GR-CHR-002a_b_1	japonicus	medium	LMA_Zanz2020_0021_1C4[c]	japonicus	99.9	no	non expert	18.5	NA
635	Report_name27	11	japonicus	J67	J67_GR-RVD-002b_a_3	Grisons	GR-RVD-002b_a_3	japonicus	high	LMA_Zanz2020_0048_1A3[c]	japonicus	compare	no	non expert	18.5	NA
636	Report_name27	12	NA	J51	J51_ZH-ZHR-002a_a_1	Zurich	ZH-ZHR-002a_a_1	japonicus	low	LMA_Zanz2020_0021_1A1[c]	japonicus	99.9	no	non expert	18.5	Japonicus/Koreicus
637	Report_name27	13	geniculatus	G29	G29_TI-BEL-048a_a_1	Ticino	TI-BEL-048a_a_1	geniculatus	high	LMA_Zanz2021_0059_1H4[c]	geniculatus	99.9	no	non expert	18.5	NA
638	Report_name27	14	japonicus	J60	J60_TI-BEL-129a_a_1	Ticino	TI-BEL-129a_a_1	japonicus	high	LMA_Zanz2020_0036_1A1[c]	japonicus	99.9	no	non expert	18.5	NA
639	Report_name27	15	geniculatus	G27	G27_TI-BEL-016a_b_2	Ticino	TI-BEL-016a_b_2	geniculatus	low	LMA_Zanz2021_0059_1H2[c]	geniculatus	99.9	yes	non expert	18.5	NA
640	Report_name27	16	geniculatus	G33	G33_TI-MEN-051a_b_2	Ticino	TI-MEN-051a_b_2	geniculatus	low	LMA_Zanz2021_0059_1I4[c]	geniculatus	96	no	non expert	18.5	NA
641	Report_name27	17	koreicus	J14	J14_TI-TTO-001_c_1	Ticino	TI-TTO-001_c_1	japonicus	medium	LMA_Zanz2020_0011_1F3[c]	japonicus	compare	yes	non expert	18.5	NA
642	Report_name27	18	albopictus	A38	A38_FRA-FEF-001a_a_5	France	FRA-FEF-001a_a_5	albopictus	high	LMA_Zanz2020_0026_1C4[c]	albopictus	99.9	no	non expert	18.5	NA
643	Report_name27	19	japonicus	K26	K26_GR-BRE-001a_a_12	Grisons	GR-BRE-001a_a_12	koreicus	medium	LMA_Zanz2020_0034_3E4[c]	koreicus	99	no	non expert	18.5	NA
644	Report_name27	20	koreicus	K13	K13_GR-BRE-001a_a_7	Grisons	GR-BRE-001a_a_7	koreicus	high	LMA_Zanz2020_0034_3B3[c]	koreicus	99.9	yes	non expert	18.5	NA
645	Report_name27	21	geniculatus	G19	G19_GR-RVD-009b_b_3	Grisons	GR-RVD-009b_b_3	geniculatus	medium	LMA_Zanz2021_0059_1E3[c]	geniculatus	99.9	yes	non expert	18.5	NA
646	Report_name27	22	albopictus	A06	A06_GE-LAN-002a_a_2	Geneva	GE-LAN-002a_a_2	albopictus	low	LMA_Zanz2020_0012_1B4[c]	albopictus	compare	yes	non expert	18.5	NA
647	Report_name27	23	japonicus	K25	K25_GR-BRE-001a_a_11	Grisons	GR-BRE-001a_a_11	koreicus	medium	LMA_Zanz2020_0034_3E3[c]	koreicus	85.8	yes	non expert	18.5	NA
648	Report_name27	24	NA	J10	J10_TI-GRV-002_c_3	Ticino	TI-GRV-002_c_3	japonicus	low	LMA_Zanz2020_0011_1C2[c]	japonicus	99.9	no	non expert	18.5	Japonicus/Koreicus
649	Report_name28	1	albopictus	A11	A11_GR-RVD-017a_b_1	Grisons	GR-RVD-017a_b_1	albopictus	high	LMA_Zanz2020_0013_1F3[c]	albopictus	99.9	yes	non expert	25	NA
650	Report_name28	2	koreicus	K11	K11_GR-BRE-001a_a_5	Grisons	GR-BRE-001a_a_5	koreicus	high	LMA_Zanz2020_0034_3B1[c]	koreicus	90	yes	non expert	25	NA
651	Report_name28	3	japonicus	J09	J09_TI-GRV-002_c_2	Ticino	TI-GRV-002_c_2	japonicus	low	LMA_Zanz2020_0011_1C1[c]	japonicus	99.9	no	non expert	25	NA
652	Report_name28	4	geniculatus	G22	G22_GR-RVD-015a_b_1	Grisons	GR-RVD-015a_b_1	geniculatus	high	LMA_Zanz2021_0059_1F2[c]	geniculatus	84	no	non expert	25	NA
653	Report_name28	5	koreicus	J13	J13_TI-TTO-001_b_1	Ticino	TI-TTO-001_b_1	japonicus	medium	LMA_Zanz2020_0011_1F2[c]	japonicus	99.9	yes	non expert	25	NA
654	Report_name28	6	koreicus	K22	K22_GR-BRE-001a_a_8	Grisons	GR-BRE-001a_a_8	koreicus	medium	LMA_Zanz2020_0034_3D4[c]	koreicus	84	no	non expert	25	NA
655	Report_name28	7	geniculatus	A03	A03_TI-MAN-003_c_2	Ticino	TI-MAN-003_c_2	albopictus	low	LMA_Zanz2020_0011_1E2[c]	albopictus	99.9	no	non expert	25	NA
656	Report_name28	8	albopictus	A45	A45_TI-GOR-007b_a_1	Ticino	TI-GOR-007b_a_1	albopictus	medium	LMA_Zanz2020_0034_3I3[c]	albopictus	84.4	no	non expert	25	NA
657	Report_name28	9	koreicus	J70	J70_GR-RVD-002b_a_6	Grisons	GR-RVD-002b_a_6	japonicus	high	LMA_Zanz2020_0048_1B2[c]	japonicus	99.9	yes	non expert	25	NA
658	Report_name28	10	japonicus	J37	J37_GR-GRO-014a_a_1	Grisons	GR-GRO-014a_a_1	japonicus	medium	LMA_Zanz2020_0013_1D4[c]	japonicus	90	no	non expert	25	NA
659	Report_name28	11	albopictus	A27	A27_TI-CDO-013a_a_1	Ticino	TI-CDO-013a_a_1	albopictus	high	LMA_Zanz2020_0021_1E3[c]	albopictus	99.9	no	non expert	25	NA
660	Report_name28	12	koreicus	K55	K55_TI-MOI-009b_a_4	Ticino	TI-MOI-009b_a_4	koreicus	low	LMA_Zanz2020_0036_1H4[c]	koreicus	92.4	yes	non expert	25	NA
661	Report_name28	13	albopictus	A13	A13_GR-RVD-019b_a_1	Grisons	GR-RVD-019b_a_1	albopictus	low	LMA_Zanz2020_0013_1G1[c]	albopictus	99.9	no	non expert	25	NA
662	Report_name28	14	albopictus	A17	A17_TI-BAL-002b_a_2	Ticino	TI-BAL-002b_a_2	albopictus	medium	LMA_Zanz2020_0018_1B1[c]	albopictus	99.9	yes	non expert	25	NA
663	Report_name28	15	geniculatus	G01	G01_SH-NAR-001e_b_2	Schaffhausen	SH-NAR-001e_b_2	geniculatus	medium	LMA_Zanz2021_0059_1A1[c]	geniculatus	90	no	non expert	25	NA
664	Report_name28	16	koreicus	K66	K66_TI-MOI-009b_a_9	Ticino	TI-MOI-009b_a_9	koreicus	low	LMA_Zanz2020_0036_1K3[c]	koreicus	85.8	yes	non expert	25	NA
665	Report_name28	17	japonicus	J52	J52_SZ-TUG-001b_a_1	Schwyz	SZ-TUG-001b_a_1	japonicus	low	LMA_Zanz2020_0021_1A4[c]	japonicus	99.9	no	non expert	25	NA
666	Report_name28	18	geniculatus	G05	G05_VD-AIG-002a_a_1	Vaud	VD-AIG-002a_a_1	geniculatus	high	LMA_Zanz2021_0059_1B1[c]	geniculatus	90	no	non expert	25	NA
667	Report_name28	19	japonicus	J39	J39_GR-RVD-003b_a_1	Grisons	GR-RVD-003b_a_1	japonicus	high	LMA_Zanz2020_0013_1E2[c]	japonicus	99.9	no	non expert	25	NA
668	Report_name28	20	geniculatus	G32	G32_TI-MEN-051a_b_1	Ticino	TI-MEN-051a_b_1	geniculatus	low	LMA_Zanz2021_0059_1I3[c]	geniculatus	99.9	yes	non expert	25	NA
669	Report_name28	21	geniculatus	G28	G28_TI-LOS-002a_b_1	Ticino	TI-LOS-002a_b_1	geniculatus	medium	LMA_Zanz2021_0059_1H3[c]	geniculatus	96	no	non expert	25	NA
670	Report_name28	22	koreicus	K29	K29_GR-BRE-001a_b_1	Grisons	GR-BRE-001a_b_1	koreicus	high	LMA_Zanz2020_0034_3F3[c]	koreicus	89.1	yes	non expert	25	NA
671	Report_name28	23	japonicus	K27	K27_GR-BRE-001a_a_13	Grisons	GR-BRE-001a_a_13	koreicus	medium	LMA_Zanz2020_0034_3F1[c]	koreicus	96	yes	non expert	25	NA
672	Report_name28	24	geniculatus	G25	G25_TI-ASC-010b_b_1	Ticino	TI-ASC-010b_b_1	geniculatus	low	LMA_Zanz2021_0059_1G1[c]	geniculatus	79.2	yes	non expert	25	NA
673	Report_name29	1	albopictus	J07	J07_TI-GRV-002_a_4	Ticino	TI-GRV-002_a_4	japonicus	low	LMA_Zanz2020_0011_1A4[c]	japonicus	90	no	non expert	17	NA
674	Report_name29	2	geniculatus	K59	K59_TI-MOI-009b_a_8	Ticino	TI-MOI-009b_a_8	koreicus	low	LMA_Zanz2020_0036_1I4[c]	koreicus	99.9	yes	non expert	17	NA
675	Report_name29	3	japonicus	J69	J69_GR-RVD-002b_a_5	Grisons	GR-RVD-002b_a_5	japonicus	high	LMA_Zanz2020_0048_1B1[c]	japonicus	86	yes	non expert	17	NA
676	Report_name29	4	albopictus	A09	A09_GR-RVD-012a_a_1	Grisons	GR-RVD-012a_a_1	albopictus	medium	LMA_Zanz2020_0013_1F1[c]	albopictus	96	no	non expert	17	NA
677	Report_name29	5	japonicus	J65	J65_GR-RVD-002b_a_1	Grisons	GR-RVD-002b_a_1	japonicus	high	LMA_Zanz2020_0048_1A1[c]	japonicus	99.9	no	non expert	17	NA
678	Report_name29	6	albopictus	A56	A56_TI-NOV-004a_a_1	Ticino	TI-NOV-004a_a_1	albopictus	medium	LMA_Zanz2020_0036_1C4[c]	albopictus	99.9	yes	non expert	17	NA
679	Report_name29	7	albopictus	A28	A28_TI-CDO-012b_a_2	Ticino	TI-CDO-12b_a_2	albopictus	high	LMA_Zanz2020_0021_1F1[c]	albopictus	99.9	no	non expert	17	NA
680	Report_name29	8	geniculatus	G33	G33_TI-MEN-051a_b_2	Ticino	TI-MEN-051a_b_2	geniculatus	low	LMA_Zanz2021_0059_1I4[c]	geniculatus	96	no	non expert	17	NA
681	Report_name29	9	japonicus	J01	J01_ZH-ZHR-002y_a_4	Zurich	ZH-ZHR-002y_a_4	japonicus	low	LMA_Zanz2020_0009_1A2[c]	japonicus	compare	no	non expert	17	NA
682	Report_name29	10	geniculatus	G34	G34_TI-MEN-079a_b_2	Ticino	TI-MEN-079a_b_2	geniculatus	medium	LMA_Zanz2021_0059_1J2[c]	geniculatus	96	no	non expert	17	NA
683	Report_name29	11	koreicus	K20	K20_GR-BRE-001a_a_7	Grisons	GR-BRE-001a_a_7	koreicus	high	LMA_Zanz2020_0034_3D2[c]	koreicus	90	yes	non expert	17	NA
684	Report_name29	12	albopictus	J41	J41_GR-RVD-010b_d_1	Grisons	GR-RVD-010b_d_1	japonicus	medium	LMA_Zanz2020_0013_1E4[c]	japonicus	99.9	no	non expert	17	NA
685	Report_name29	13	geniculatus	G20	G20_GR-RVD-007a_b_1	Grisons	GR-RVD-007a_b_1	geniculatus	high	LMA_Zanz2021_0059_1E4[c]	geniculatus	78	no	non expert	17	NA
686	Report_name29	14	koreicus	K03	K03_GR-BRE-001a_a_3	Grisons	GR-BRE-001a_a_3	koreicus	medium	LMA_Zanz2020_0018_1D1[c]	koreicus	99.9	yes	non expert	17	NA
687	Report_name29	15	japonicus	J53	J53_SZ-FEB-001b_a_1	Schwyz	SZ-FEB-001b_a_1	japonicus	medium	LMA_Zanz2020_0021_1B1[c]	japonicus	99.9	yes	non expert	17	NA
688	Report_name29	16	albopictus	A72	A72_GR-RVD-006b_a_1	Grisons	GR-RVD-006b_a_1	albopictus	low	LMA_Zanz2020_0048_1F1[c]	albopictus	99.9	no	non expert	17	NA
689	Report_name29	17	japonicus	K22	K22_GR-BRE-001a_a_8	Grisons	GR-BRE-001a_a_8	koreicus	medium	LMA_Zanz2020_0034_3D4[c]	koreicus	84	no	non expert	17	NA
690	Report_name29	18	albopictus	A69	A69_GR-RVD-002b_a_18	Grisons	GR-RVD-002b_a_18	albopictus	high	LMA_Zanz2020_0048_1E2[c]	albopictus	99.9	no	non expert	17	NA
691	Report_name29	19	japonicus	K51	K51_TI-MOI-009b_a_3	Ticino	TI-MOI-009b_a_3	koreicus	low	LMA_Zanz2020_0036_1G2[c]	koreicus	99.9	yes	non expert	17	NA
692	Report_name29	20	geniculatus	G25	G25_TI-ASC-010b_b_1	Ticino	TI-ASC-010b_b_1	geniculatus	low	LMA_Zanz2021_0059_1G1[c]	geniculatus	79.2	yes	non expert	17	NA
693	Report_name29	21	koreicus	K17	K17_GR-BRE-001a_a_7	Grisons	GR-BRE-001a_a_7	koreicus	high	LMA_Zanz2020_0034_3C3[c]	koreicus	99.9	yes	non expert	17	NA
694	Report_name29	22	albopictus	A13	A13_GR-RVD-019b_a_1	Grisons	GR-RVD-019b_a_1	albopictus	low	LMA_Zanz2020_0013_1G1[c]	albopictus	99.9	no	non expert	17	NA
695	Report_name29	23	geniculatus	G05	G05_VD-AIG-002a_a_1	Vaud	VD-AIG-002a_a_1	geniculatus	high	LMA_Zanz2021_0059_1B1[c]	geniculatus	90	no	non expert	17	NA
696	Report_name29	24	geniculatus	G14	G14_GR-RVD-016a_b_2	Grisons	GR-RVD-016a_b_2	geniculatus	medium	LMA_Zanz2021_0059_1D2[c]	geniculatus	96	no	non expert	17	NA
697	Report_name30	1	albopictus	A10	A10_GR-RVD-012a_a_2	Grisons	GR-RVD-012a_a_2	albopictus	medium	LMA_Zanz2020_0013_1F2[c]	albopictus	90	no	non expert	11	NA
698	Report_name30	2	geniculatus	J51	J51_ZH-ZHR-002a_a_1	Zurich	ZH-ZHR-002a_a_1	japonicus	low	LMA_Zanz2020_0021_1A1[c]	japonicus	99.9	no	non expert	11	Difficile, mi aiuta forse il fatto che ha delle macchie chiare
699	Report_name30	3	koreicus	K77	K77_GR-BRE-006b_c_5	Grisons	GR-BRE-006b_c_5	koreicus	medium	LMA_Zanz2020_0074_1C1[c]	koreicus	99.9	yes	non expert	11	NA
700	Report_name30	4	geniculatus	G28	G28_TI-LOS-002a_b_1	Ticino	TI-LOS-002a_b_1	geniculatus	medium	LMA_Zanz2021_0059_1H3[c]	geniculatus	96	no	non expert	11	NA
701	Report_name30	5	geniculatus	G16	G16_G8_GR-RVD-015a_b_1	Grisons	GR-RVD-015a_b_1-G8	geniculatus	low	LMA_Zanz2021_0059_1D4[c]	geniculatus	99.9	no	non expert	11	NA
702	Report_name30	6	japonicus	J28	J28_SZ-MUO-002a_b_2	Schwyz	SZ-MUO-002a_b_2	japonicus	high	LMA_Zanz2020_0013_1B2[c]	japonicus	99.9	yes	non expert	11	NA
703	Report_name30	7	geniculatus	G02	G02_SH-NAR-001e_b_3	Schaffhausen	SH-NAR-001e_b_3	geniculatus	high	LMA_Zanz2021_0059_1A2[c]	geniculatus	84	yes	non expert	11	NA
704	Report_name30	8	japonicus	K06	K06_TI-CHI-022a_a_2	Ticino	TI-CHI-022a_a_2	koreicus	medium	LMA_Zanz2020_0018_1E3[c]	koreicus	90	yes	non expert	11	NA
705	Report_name30	9	geniculatus	G31	G31_TI-BEL-048a_a_3	Ticino	TI-BEL-048a_a_3	geniculatus	low	LMA_Zanz2021_0059_1I2[c]	geniculatus	99.9	yes	non expert	11	Mi aiuta l'ovetto a destra
706	Report_name30	10	koreicus	K55	K55_TI-MOI-009b_a_4	Ticino	TI-MOI-009b_a_4	koreicus	low	LMA_Zanz2020_0036_1H4[c]	koreicus	92.4	yes	non expert	11	NA
707	Report_name30	11	japonicus	J66	J66_GR-RVD-002b_a_2	Grisons	GR-RVD-002b_a_2	japonicus	medium	LMA_Zanz2020_0048_1A2[c]	japonicus	99.9	yes	non expert	11	NA
708	Report_name30	12	albopictus	A14	A14_GE-LAN-001b_b_1	Geneva	GE-LAN-001b_b_1	albopictus	high	LMA_Zanz2020_0017_1C1[c]	albopictus	99.9	yes	non expert	11	NA
709	Report_name30	13	geniculatus	G03	G03_VD-AIG-002b_a_1	Vaud	VD-AIG-002b_a_1	geniculatus	high	LMA_Zanz2021_0059_1A3[c]	geniculatus	compare	no	non expert	11	NA
710	Report_name30	14	albopictus	A74	A74_TI-COL-010b_a_2	Ticino	TI-COL-010b_a_2	albopictus	medium	LMA_Zanz2020_0048_1F3[c]	albopictus	99.9	no	non expert	11	NA
711	Report_name30	15	albopictus	A42	A42_TI-CHI-006a_a_1	Ticino	TI-CHI-006a_a_1	albopictus	high	LMA_Zanz2020_0026_1D4[c]	albopictus	99.9	no	non expert	11	NA
712	Report_name30	16	japonicus	J09	J09_TI-GRV-002_c_2	Ticino	TI-GRV-002_c_2	japonicus	low	LMA_Zanz2020_0011_1C1[c]	japonicus	99.9	no	non expert	11	NA
713	Report_name30	17	japonicus	J15	J15_TI-TTO-001_d_1	Ticino	TI-TTO-001_d_1	japonicus	medium	LMA_Zanz2020_0011_1F4[c]	japonicus	99.9	yes	non expert	11	NA
714	Report_name30	18	albopictus	A07	A07_GE-LAN-002a_a_4	Geneva	GE-LAN-002a_a_4	albopictus	low	LMA_Zanz2020_0012_1C2[c]	albopictus	98	no	non expert	11	NA
715	Report_name30	19	geniculatus	G14	G14_GR-RVD-016a_b_2	Grisons	GR-RVD-016a_b_2	geniculatus	medium	LMA_Zanz2021_0059_1D2[c]	geniculatus	96	no	non expert	11	NA
716	Report_name30	20	koreicus	K16	K16_GR-BRE-001a_a_7	Grisons	GR-BRE-001a_a_7	koreicus	high	LMA_Zanz2020_0034_3C2[c]	koreicus	99.9	yes	non expert	11	NA
717	Report_name30	21	japonicus	A13	A13_GR-RVD-019b_a_1	Grisons	GR-RVD-019b_a_1	albopictus	low	LMA_Zanz2020_0013_1G1[c]	albopictus	99.9	no	non expert	11	NA
718	Report_name30	22	koreicus	K19	K19_GR-BRE-001a_a_7	Grisons	GR-BRE-001a_a_7	koreicus	high	LMA_Zanz2020_0034_3D1[c]	koreicus	90	yes	non expert	11	NA
719	Report_name30	23	japonicus	K04	K04_GR-BRE-001a_c_3	Grisons	GR-BRE-001a_c_3	koreicus	low	LMA_Zanz2020_0018_1D4[c]	koreicus	90	yes	non expert	11	NA
720	Report_name30	24	japonicus	J39	J39_GR-RVD-003b_a_1	Grisons	GR-RVD-003b_a_1	japonicus	high	LMA_Zanz2020_0013_1E2[c]	japonicus	99.9	no	non expert	11	NA
