# Supplementary material for: Optical recognition of the eggs of four Aedine mosquito species (Aedes albopictus, Aedes geniculatus, Aedes japonicus, and Aedes koreicus)
Source: PLoS One. 2023 Nov 1;18(11):e0293568. doi: 10.1371/journal.pone.0293568 (PMC10619821; doi:10.1371/journal.pone.0293568)
Supplement: S2 Dataset — https://doi.org/10.6084/m9.figshare.24207960. (CSV) [file pone.0293568.s002.csv]

record	report name	question	answer.rater	picture_ID	picture file name	canton	egg name	optical determination by the operator	chorion quality	file MALDI-TOF	MALDI-TOF determination	%	obs - light green star	observer	time_minutes	comment
1	Report_participant1	1	albopictus	A12	A12_GR-RVD-017a_c_1	Grisons	GR-RVD-017a_c_1	albopictus	high	LMA_Zanz2020_0013_1F4[c]	albopictus	99.9	no	expert	9.42	NA
2	Report_participant1	2	japonicus	J10	J10_TI-GRV-002_c_3	Ticino	TI-GRV-002_c_3	japonicus	low	LMA_Zanz2020_0011_1C2[c]	japonicus	99.9	no	expert	9.42	NA
3	Report_participant1	3	koreicus	K58	K58_TI-MOI-009b_a_7	Ticino	TI-MOI-009b_a_7	koreicus	low	LMA_Zanz2020_0036_1I3[c]	koreicus	99.9	no	expert	9.42	NA
4	Report_participant1	4	geniculatus	G19	G19_GR-RVD-009b_b_3	Grisons	GR-RVD-009b_b_3	geniculatus	medium	LMA_Zanz2021_0059_1E3[c]	geniculatus	99.9	yes	expert	9.42	NA
5	Report_participant1	5	geniculatus	G05	G05_VD-AIG-002a_a_1	Vaud	VD-AIG-002a_a_1	geniculatus	high	LMA_Zanz2021_0059_1B1[c]	geniculatus	90	no	expert	9.42	NA
6	Report_participant1	6	japonicus	J14	J14_TI-TTO-001_c_1	Ticino	TI-TTO-001_c_1	japonicus	medium	LMA_Zanz2020_0011_1F3[c]	japonicus	compare	yes	expert	9.42	NA
7	Report_participant1	7	koreicus	K24	K24_GR-BRE-001a_a_10	Grisons	GR-BRE-001a_a_10	koreicus	medium	LMA_Zanz2020_0034_3E2[c]	koreicus	85.8	yes	expert	9.42	NA
8	Report_participant1	8	japonicus	K65	K65_TI-MOI-009b_a_9	Ticino	TI-MOI-009b_a_9	koreicus	low	LMA_Zanz2020_0036_1K2[c]	koreicus	90	yes	expert	9.42	NA
9	Report_participant1	9	koreicus	K31	K31_GR-BRE-001a_b_1	Grisons	GR-BRE-001a_b_1	koreicus	high	LMA_Zanz2020_0034_3G1[c]	koreicus	90	yes	expert	9.42	NA
10	Report_participant1	10	japonicus	J11	J11_TI-TTO-001_a_1	Ticino	TI-TTO-001_a_1	japonicus	low	LMA_Zanz2020_0011_1E4[c]	japonicus	90	no	expert	9.42	NA
11	Report_participant1	11	geniculatus	G26	G26_TI-ASC-010b_b_2	Ticino	TI-ASC-010b_b_2	geniculatus	low	LMA_Zanz2021_0059_1G2[c]	geniculatus	96	yes	expert	9.42	NA
12	Report_participant1	12	geniculatus	G34	G34_TI-MEN-079a_b_2	Ticino	TI-MEN-079a_b_2	geniculatus	medium	LMA_Zanz2021_0059_1J2[c]	geniculatus	96	no	expert	9.42	NA
13	Report_participant1	13	japonicus	J31	J31_CH-AUT-039c_d_1	Schwyz	CH-AUT-039c_d_1	japonicus	medium	LMA_Zanz2020_0013_1C1[c]	japonicus	99.9	no	expert	9.42	NA
14	Report_participant1	14	albopictus	A48	A48_TI-GOR-007b_a_4	Ticino	TI-GOR-007b_a_4	albopictus	medium	LMA_Zanz2020_0034_3J2[c]	albopictus	99.9	no	expert	9.42	NA
15	Report_participant1	15	albopictus	A57	A57_TI-NOV-004a_a_2	Ticino	TI-NOV-004a_a_2	albopictus	medium	LMA_Zanz2020_0036_1D1[c]	albopictus	99.9	no	expert	9.42	NA
16	Report_participant1	16	japonicus	J55	J55_SZ-SWZ-003b_a_1	Schwyz	SZ-SWZ-003b_a_1	japonicus	high	LMA_Zanz2020_0021_1B4[c]	japonicus	99.9	no	expert	9.42	NA
17	Report_participant1	17	japonicus	K10	K10_G4_GR-BRE-001a_a_2	Grisons	GR-BRE-001a_a_2	koreicus	medium	LMA_Zanz2020_0034_3A2[c]	koreicus	90	yes	expert	9.42	NA
18	Report_participant1	18	albopictus	A52	A52_TI-BAL-007a_a_1	Ticino	TI-BAL-007a_a_1	albopictus	high	LMA_Zanz2020_0036_1A3[c]	albopictus	99.9	no	expert	9.42	NA
19	Report_participant1	19	geniculatus	G31	G31_TI-BEL-048a_a_3	Ticino	TI-BEL-048a_a_3	geniculatus	low	LMA_Zanz2021_0059_1I2[c]	geniculatus	99.9	yes	expert	9.42	NA
20	Report_participant1	20	albopictus	A03	A03_TI-MAN-003_c_2	Ticino	TI-MAN-003_c_2	albopictus	low	LMA_Zanz2020_0011_1E2[c]	albopictus	99.9	no	expert	9.42	NA
21	Report_participant1	21	japonicus	K32	K32_GR-BRE-001a_b_1	Grisons	GR-BRE-001a_b_1	koreicus	high	LMA_Zanz2020_0034_3G2[c]	koreicus	92.4	yes	expert	9.42	NA
22	Report_participant1	22	albopictus	A01	A01_TI-MAN-003_a_1	Ticino	TI-MAN-003_a_1	albopictus	low	LMA_Zanz2020_0011_1D1[c]	albopictus	99.9	no	expert	9.42	NA
23	Report_participant1	23	geniculatus	G06	G06_VD-AIG-002a_a_2	Vaud	VD-AIG-002a_a_2	geniculatus	high	LMA_Zanz2021_0059_1B2[c]	geniculatus	90	no	expert	9.42	NA
24	Report_participant1	24	japonicus	J25	J25_SZ-FRI-001b_a_1	Schwyz	SZ-FRI-001b_a_1	japonicus	high	LMA_Zanz2020_0013_1A3[c]	japonicus	96	no	expert	9.42	NA
25	Report_participant2	1	japonicus	K27	K27_GR-BRE-001a_a_13	Grisons	GR-BRE-001a_a_13	koreicus	medium	LMA_Zanz2020_0034_3F1[c]	koreicus	96	yes	expert	11	NA
26	Report_participant2	2	koreicus	K64	K64_TI-MOI-009b_a_9	Ticino	TI-MOI-009b_a_9	koreicus	low	LMA_Zanz2020_0036_1K1[c]	koreicus	90	yes	expert	11	NA
27	Report_participant2	3	geniculatus	G29	G29_TI-BEL-048a_a_1	Ticino	TI-BEL-048a_a_1	geniculatus	high	LMA_Zanz2021_0059_1H4[c]	geniculatus	99.9	no	expert	11	NA
28	Report_participant2	4	geniculatus	J18	J18_TI-POR-001_a_2	Ticino	TI-POR-001_a_2	japonicus	medium	LMA_Zanz2020_0011_1H1[c]	japonicus	96	no	expert	11	NA
29	Report_participant2	5	geniculatus	G07	G07_GR-CAM-004a_b_1	Grisons	GR-CAM-004a_b_1	geniculatus	high	LMA_Zanz2021_0059_1B3[c]	geniculatus	95.7	no	expert	11	NA
30	Report_participant2	6	geniculatus	G13	G13_GR-RVD-016a_b_1	Grisons	GR-RVD-016a_b_1	geniculatus	medium	LMA_Zanz2021_0059_1D1[c]	geniculatus	92.4	yes	expert	11	NA
31	Report_participant2	7	japonicus	K40	K40_TI-NOV-003b_a_2	Ticino	TI-NOV-003b_a_2	koreicus	high	LMA_Zanz2020_0036_1B3[c]	koreicus	95.7	no	expert	11	NA
32	Report_participant2	8	koreicus	K74	K74_GR-BRE-006b_c_1	Grisons	GR-BRE-006b_c_1	koreicus	low	LMA_Zanz2020_0074_1B1[c]	koreicus	99.9	yes	expert	11	NA
33	Report_participant2	9	albopictus	A11	A11_GR-RVD-017a_b_1	Grisons	GR-RVD-017a_b_1	albopictus	high	LMA_Zanz2020_0013_1F3[c]	albopictus	99.9	yes	expert	11	NA
34	Report_participant2	10	albopictus	A34	A34_FRA-FEF-001a_a_1	France	FRA-FEF-001a_a_1	albopictus	high	LMA_Zanz2020_0026_1B4[c]	albopictus	99.9	no	expert	11	NA
35	Report_participant2	11	albopictus	A66	A66_GR-RVD-002b_a_9	Grisons	GR-RVD-002b_a_9	albopictus	medium	LMA_Zanz2020_0048_1C1[c]	albopictus	99.9	yes	expert	11	NA
36	Report_participant2	12	koreicus	K03	K03_GR-BRE-001a_a_3	Grisons	GR-BRE-001a_a_3	koreicus	medium	LMA_Zanz2020_0018_1D1[c]	koreicus	99.9	yes	expert	11	NA
37	Report_participant2	13	geniculatus	G15	G15_GR-RVD-016a_b_3	Grisons	GR-RVD-016a_b_3	geniculatus	medium	LMA_Zanz2021_0059_1D3[c]	geniculatus	99	yes	expert	11	NA
38	Report_participant2	14	japonicus	J09	J09_TI-GRV-002_c_2	Ticino	TI-GRV-002_c_2	japonicus	low	LMA_Zanz2020_0011_1C1[c]	japonicus	99.9	no	expert	11	NA
39	Report_participant2	15	albopictus	A51	A51_TI-GOR-006b_b_1	Ticino	TI-GOR-006b_b_1	albopictus	low	LMA_Zanz2020_0034_3K1[c]	albopictus	99.9	no	expert	11	NA
40	Report_participant2	16	japonicus	J90	J90_GR-BRE-006b_a_4	Grisons	GR-BRE-006b_a_4	koreicus	high	LMA_Zanz2020_0074_1A4[c]	japonicus	compare	yes	expert	11	NA
41	Report_participant2	17	koreicus	K17	K17_GR-BRE-001a_a_7	Grisons	GR-BRE-001a_a_7	koreicus	high	LMA_Zanz2020_0034_3C3[c]	koreicus	99.9	yes	expert	11	NA
42	Report_participant2	18	geniculatus	G33	G33_TI-MEN-051a_b_2	Ticino	TI-MEN-051a_b_2	geniculatus	low	LMA_Zanz2021_0059_1I4[c]	geniculatus	96	no	expert	11	NA
43	Report_participant2	19	albopictus	A03	A03_TI-MAN-003_c_2	Ticino	TI-MAN-003_c_2	albopictus	low	LMA_Zanz2020_0011_1E2[c]	albopictus	99.9	no	expert	11	NA
44	Report_participant2	20	geniculatus	J66	J66_GR-RVD-002b_a_2	Grisons	GR-RVD-002b_a_2	japonicus	medium	LMA_Zanz2020_0048_1A2[c]	japonicus	99.9	yes	expert	11	NA
45	Report_participant2	21	japonicus	J49	J49_GR-BRE-001a_c_1	Grisons	GR-BRE-001a_c_1	koreicus	high	LMA_Zanz2020_0018_1D2[c]	japonicus	80	yes	expert	11	NA
46	Report_participant2	22	japonicus	J17	J17_TI-POR-001_a_1	Ticino	TI-POR-001_a_1	japonicus	low	LMA_Zanz2020_0011_1G2[c]	japonicus	99.9	no	expert	11	NA
47	Report_participant2	23	geniculatus	G17	G17_GR-RVD-009b_b_1	Grisons	GR-RVD-009b_b_1	geniculatus	low	LMA_Zanz2021_0059_1E1[c]	geniculatus	99.9	no	expert	11	NA
48	Report_participant2	24	albopictus	A75	A75_TI-COL-010b_a_3	Ticino	TI-COL-010b_a_3	albopictus	medium	LMA_Zanz2020_0048_1F4[c]	albopictus	99.9	no	expert	11	NA
49	Report_participant3	1	japonicus	A13	A13_GR-RVD-019b_a_1	Grisons	GR-RVD-019b_a_1	albopictus	low	LMA_Zanz2020_0013_1G1[c]	albopictus	99.9	no	expert	12	NA
50	Report_participant3	2	japonicus	J43	J43_ZH-ZHR-002e_a_1	Zurich	ZH-ZHR-002e_a_1	japonicus	medium	LMA_Zanz2020_0017_1A1[c]	japonicus	96	yes	expert	12	NA
51	Report_participant3	3	japonicus	J07	J07_TI-GRV-002_a_4	Ticino	TI-GRV-002_a_4	japonicus	low	LMA_Zanz2020_0011_1A4[c]	japonicus	90	no	expert	12	NA
52	Report_participant3	4	geniculatus	G18	G18_GR-RVD-009b_b_2	Grisons	GR-RVD-009b_b_2	geniculatus	medium	LMA_Zanz2021_0059_1E2[c]	geniculatus	92.4	yes	expert	12	NA
53	Report_participant3	5	albopictus	A17	A17_TI-BAL-002b_a_2	Ticino	TI-BAL-002b_a_2	albopictus	medium	LMA_Zanz2020_0018_1B1[c]	albopictus	99.9	yes	expert	12	NA
54	Report_participant3	6	albopictus	A39	A39_TI-CHI-003b_a_1	Ticino	TI-CHI-003b_a_1	albopictus	medium	LMA_Zanz2020_0026_1D1[c]	albopictus	99.9	no	expert	12	NA
55	Report_participant3	7	koreicus	K06	K06_TI-CHI-022a_a_2	Ticino	TI-CHI-022a_a_2	koreicus	medium	LMA_Zanz2020_0018_1E3[c]	koreicus	90	yes	expert	12	NA
56	Report_participant3	8	japonicus	J55	J55_SZ-SWZ-003b_a_1	Schwyz	SZ-SWZ-003b_a_1	japonicus	high	LMA_Zanz2020_0021_1B4[c]	japonicus	99.9	no	expert	12	NA
57	Report_participant3	9	japonicus	K27	K27_GR-BRE-001a_a_13	Grisons	GR-BRE-001a_a_13	koreicus	medium	LMA_Zanz2020_0034_3F1[c]	koreicus	96	yes	expert	12	NA
58	Report_participant3	10	albopictus	A14	A14_GE-LAN-001b_b_1	Geneva	GE-LAN-001b_b_1	albopictus	high	LMA_Zanz2020_0017_1C1[c]	albopictus	99.9	yes	expert	12	NA
59	Report_participant3	11	koreicus	K28	K28_GR-BRE-001a_b_1	Grisons	GR-BRE-001a_b_1	koreicus	high	LMA_Zanz2020_0034_3F2[c]	koreicus	92.4	yes	expert	12	NA
60	Report_participant3	12	koreicus	K61	K61_TI-MOI-009b_a_9	Ticino	TI-MOI-009b_a_9	koreicus	low	LMA_Zanz2020_0036_1J2[c]	koreicus	96	yes	expert	12	NA
61	Report_participant3	13	japonicus	J58	J58_GR-CHR-003b_b_1	Grisons	GR-CHR-003b_b_1	japonicus	medium	LMA_Zanz2020_0021_1D1[c]	japonicus	99.9	yes	expert	12	NA
62	Report_participant3	14	albopictus	G17	G17_GR-RVD-009b_b_1	Grisons	GR-RVD-009b_b_1	geniculatus	low	LMA_Zanz2021_0059_1E1[c]	geniculatus	99.9	no	expert	12	NA
63	Report_participant3	15	geniculatus	G15	G15_GR-RVD-016a_b_3	Grisons	GR-RVD-016a_b_3	geniculatus	medium	LMA_Zanz2021_0059_1D3[c]	geniculatus	99	yes	expert	12	NA
64	Report_participant3	16	albopictus	A01	A01_TI-MAN-003_a_1	Ticino	TI-MAN-003_a_1	albopictus	low	LMA_Zanz2020_0011_1D1[c]	albopictus	99.9	no	expert	12	NA
65	Report_participant3	17	japonicus	J11	J11_TI-TTO-001_a_1	Ticino	TI-TTO-001_a_1	japonicus	low	LMA_Zanz2020_0011_1E4[c]	japonicus	90	no	expert	12	NA
66	Report_participant3	18	geniculatus	G16	G16_G8_GR-RVD-015a_b_1	Grisons	GR-RVD-015a_b_1-G8	geniculatus	low	LMA_Zanz2021_0059_1D4[c]	geniculatus	99.9	no	expert	12	NA
67	Report_participant3	19	koreicus	K67	K67_TI-MOI-009b_a_9	Ticino	TI-MOI-009b_a_9	koreicus	low	LMA_Zanz2020_0036_1K4[c]	koreicus	90	yes	expert	12	NA
68	Report_participant3	20	koreicus	J90	J90_GR-BRE-006b_a_4	Grisons	GR-BRE-006b_a_4	koreicus	high	LMA_Zanz2020_0074_1A4[c]	japonicus	compare	yes	expert	12	NA
69	Report_participant3	21	geniculatus	G05	G05_VD-AIG-002a_a_1	Vaud	VD-AIG-002a_a_1	geniculatus	high	LMA_Zanz2021_0059_1B1[c]	geniculatus	90	no	expert	12	NA
70	Report_participant3	22	koreicus	K32	K32_GR-BRE-001a_b_1	Grisons	GR-BRE-001a_b_1	koreicus	high	LMA_Zanz2020_0034_3G2[c]	koreicus	92.4	yes	expert	12	NA
71	Report_participant3	23	albopictus	A19	A19_TI-BAL-022b_a_1	Ticino	TI-BAL-022b_a_1	albopictus	high	LMA_Zanz2020_0018_1B4[c]	albopictus	78	no	expert	12	NA
72	Report_participant3	24	geniculatus	G29	G29_TI-BEL-048a_a_1	Ticino	TI-BEL-048a_a_1	geniculatus	high	LMA_Zanz2021_0059_1H4[c]	geniculatus	99.9	no	expert	12	NA
73	Report_participant4	1	koreicus	K51	K51_TI-MOI-009b_a_3	Ticino	TI-MOI-009b_a_3	koreicus	low	LMA_Zanz2020_0036_1G2[c]	koreicus	99.9	yes	non expert	8	NA
74	Report_participant4	2	albopictus	A76	A76_TI-COL-010b_a_4	Ticino	TI-COL-010b_a_4	albopictus	medium	LMA_Zanz2020_0048_1G1[c]	albopictus	99.9	no	non expert	8	NA
75	Report_participant4	3	koreicus	K13	K13_GR-BRE-001a_a_7	Grisons	GR-BRE-001a_a_7	koreicus	high	LMA_Zanz2020_0034_3B3[c]	koreicus	99.9	yes	non expert	8	NA
76	Report_participant4	4	geniculatus	J48	J48_ZH-ZHR-002y_b_2	Zurich	ZH-ZHR-002y_b_2	japonicus	low	LMA_Zanz2020_0017_1B4[c]	japonicus	99.9	yes	non expert	8	NA
77	Report_participant4	5	japonicus	J24	J24_SZ-FRI-001a_d_1	Schwyz	SZ-FRI-001a_d_1	japonicus	medium	LMA_Zanz2020_0013_1A2[c]	japonicus	99.9	no	non expert	8	NA
78	Report_participant4	6	geniculatus	G32	G32_TI-MEN-051a_b_1	Ticino	TI-MEN-051a_b_1	geniculatus	low	LMA_Zanz2021_0059_1I3[c]	geniculatus	99.9	yes	non expert	8	NA
79	Report_participant4	7	albopictus	A38	A38_FRA-FEF-001a_a_5	France	FRA-FEF-001a_a_5	albopictus	high	LMA_Zanz2020_0026_1C4[c]	albopictus	99.9	no	non expert	8	NA
80	Report_participant4	8	koreicus	K17	K17_GR-BRE-001a_a_7	Grisons	GR-BRE-001a_a_7	koreicus	high	LMA_Zanz2020_0034_3C3[c]	koreicus	99.9	yes	non expert	8	NA
81	Report_participant4	9	japonicus	J42	J42_GR-RVD-020a_a_1	Grisons	GR-RVD-020a_a_1	japonicus	medium	LMA_Zanz2020_0013_1G2[c]	japonicus	99.9	no	non expert	8	NA
82	Report_participant4	10	japonicus	J59	J59_GR-BRE-001a_a_3	Grisons	GR-BRE-001a_a_3	koreicus	high	LMA_Zanz2020_0034_3A3[c]	japonicus	99.9	yes	non expert	8	NA
83	Report_participant4	11	geniculatus	G28	G28_TI-LOS-002a_b_1	Ticino	TI-LOS-002a_b_1	geniculatus	medium	LMA_Zanz2021_0059_1H3[c]	geniculatus	96	no	non expert	8	NA
84	Report_participant4	12	japonicus	J35	J35_GR-GRO-011b_a_1	Grisons	GR-GRO-011b_a_1	japonicus	high	LMA_Zanz2020_0013_1D2[c]	japonicus	90	no	non expert	8	NA
85	Report_participant4	13	koreicus	K76	K76_GR-BRE-006b_c_3	Grisons	GR-BRE-006b_c_3	koreicus	medium	LMA_Zanz2020_0074_1B3[c]	koreicus	99	yes	non expert	8	NA
86	Report_participant4	14	geniculatus	G22	G22_GR-RVD-015a_b_1	Grisons	GR-RVD-015a_b_1	geniculatus	high	LMA_Zanz2021_0059_1F2[c]	geniculatus	84	no	non expert	8	NA
87	Report_participant4	15	albopictus	A57	A57_TI-NOV-004a_a_2	Ticino	TI-NOV-004a_a_2	albopictus	medium	LMA_Zanz2020_0036_1D1[c]	albopictus	99.9	no	non expert	8	NA
88	Report_participant4	16	albopictus	A04	A04_TI-MAN-003_c_3	Ticino	TI-MAN-003_c_3	albopictus	low	LMA_Zanz2020_0011_1E3[c]	albopictus	99.9	no	non expert	8	NA
89	Report_participant4	17	geniculatus	G02	G02_SH-NAR-001e_b_3	Schaffhausen	SH-NAR-001e_b_3	geniculatus	high	LMA_Zanz2021_0059_1A2[c]	geniculatus	84	yes	non expert	8	NA
90	Report_participant4	18	japonicus	J11	J11_TI-TTO-001_a_1	Ticino	TI-TTO-001_a_1	japonicus	low	LMA_Zanz2020_0011_1E4[c]	japonicus	90	no	non expert	8	NA
91	Report_participant4	19	koreicus	K67	K67_TI-MOI-009b_a_9	Ticino	TI-MOI-009b_a_9	koreicus	low	LMA_Zanz2020_0036_1K4[c]	koreicus	90	yes	non expert	8	NA
92	Report_participant4	20	japonicus	G27	G27_TI-BEL-016a_b_2	Ticino	TI-BEL-016a_b_2	geniculatus	low	LMA_Zanz2021_0059_1H2[c]	geniculatus	99.9	yes	non expert	8	NA
93	Report_participant4	21	albopictus	A34	A34_FRA-FEF-001a_a_1	France	FRA-FEF-001a_a_1	albopictus	high	LMA_Zanz2020_0026_1B4[c]	albopictus	99.9	no	non expert	8	NA
94	Report_participant4	22	geniculatus	G18	G18_GR-RVD-009b_b_2	Grisons	GR-RVD-009b_b_2	geniculatus	medium	LMA_Zanz2021_0059_1E2[c]	geniculatus	92.4	yes	non expert	8	NA
95	Report_participant4	23	albopictus	A72	A72_GR-RVD-006b_a_1	Grisons	GR-RVD-006b_a_1	albopictus	low	LMA_Zanz2020_0048_1F1[c]	albopictus	99.9	no	non expert	8	NA
96	Report_participant4	24	koreicus	K06	K06_TI-CHI-022a_a_2	Ticino	TI-CHI-022a_a_2	koreicus	medium	LMA_Zanz2020_0018_1E3[c]	koreicus	90	yes	non expert	8	NA
97	Report_participant5	1	koreicus	J59	J59_GR-BRE-001a_a_3	Grisons	GR-BRE-001a_a_3	koreicus	high	LMA_Zanz2020_0034_3A3[c]	japonicus	99.9	yes	expert	10	NA
98	Report_participant5	2	koreicus	K40	K40_TI-NOV-003b_a_2	Ticino	TI-NOV-003b_a_2	koreicus	high	LMA_Zanz2020_0036_1B3[c]	koreicus	95.7	no	expert	10	NA
99	Report_participant5	3	geniculatus	G02	G02_SH-NAR-001e_b_3	Schaffhausen	SH-NAR-001e_b_3	geniculatus	high	LMA_Zanz2021_0059_1A2[c]	geniculatus	84	yes	expert	10	NA
100	Report_participant5	4	japonicus	K81	K81_GR-BRE-003a_a_5	Grisons	GR-BRE-003a_a_5	koreicus	medium	LMA_Zanz2020_0074_1D2[c]	koreicus	99.9	yes	expert	10	NA
101	Report_participant5	5	albopictus	J51	J51_ZH-ZHR-002a_a_1	Zurich	ZH-ZHR-002a_a_1	japonicus	low	LMA_Zanz2020_0021_1A1[c]	japonicus	99.9	no	expert	10	NA
102	Report_participant5	6	geniculatus	G19	G19_GR-RVD-009b_b_3	Grisons	GR-RVD-009b_b_3	geniculatus	medium	LMA_Zanz2021_0059_1E3[c]	geniculatus	99.9	yes	expert	10	NA
103	Report_participant5	7	geniculatus	G17	G17_GR-RVD-009b_b_1	Grisons	GR-RVD-009b_b_1	geniculatus	low	LMA_Zanz2021_0059_1E1[c]	geniculatus	99.9	no	expert	10	NA
104	Report_participant5	8	japonicus	K74	K74_GR-BRE-006b_c_1	Grisons	GR-BRE-006b_c_1	koreicus	low	LMA_Zanz2020_0074_1B1[c]	koreicus	99.9	yes	expert	10	NA
105	Report_participant5	9	albopictus	A42	A42_TI-CHI-006a_a_1	Ticino	TI-CHI-006a_a_1	albopictus	high	LMA_Zanz2020_0026_1D4[c]	albopictus	99.9	no	expert	10	NA
106	Report_participant5	10	geniculatus	G31	G31_TI-BEL-048a_a_3	Ticino	TI-BEL-048a_a_3	geniculatus	low	LMA_Zanz2021_0059_1I2[c]	geniculatus	99.9	yes	expert	10	NA
107	Report_participant5	11	japonicus	K78	K78_GR-BRE-003a_a_1	Grisons	GR-BRE-003a_a_1	koreicus	medium	LMA_Zanz2020_0074_1C2[c]	koreicus	90	yes	expert	10	NA
108	Report_participant5	12	koreicus	K09	K09_G4_GR-BRE-001a_a_1	Grisons	GR-BRE-001a_a_1	koreicus	high	LMA_Zanz2020_0034_3A1[c]	koreicus	99.9	no	expert	10	NA
109	Report_participant5	13	japonicus	J31	J31_CH-AUT-039c_d_1	Schwyz	CH-AUT-039c_d_1	japonicus	medium	LMA_Zanz2020_0013_1C1[c]	japonicus	99.9	no	expert	10	NA
110	Report_participant5	14	japonicus	J09	J09_TI-GRV-002_c_2	Ticino	TI-GRV-002_c_2	japonicus	low	LMA_Zanz2020_0011_1C1[c]	japonicus	99.9	no	expert	10	NA
111	Report_participant5	15	geniculatus	G06	G06_VD-AIG-002a_a_2	Vaud	VD-AIG-002a_a_2	geniculatus	high	LMA_Zanz2021_0059_1B2[c]	geniculatus	90	no	expert	10	NA
112	Report_participant5	16	geniculatus	A76	A76_TI-COL-010b_a_4	Ticino	TI-COL-010b_a_4	albopictus	medium	LMA_Zanz2020_0048_1G1[c]	albopictus	99.9	no	expert	10	NA
113	Report_participant5	17	albopictus	A07	A07_GE-LAN-002a_a_4	Geneva	GE-LAN-002a_a_4	albopictus	low	LMA_Zanz2020_0012_1C2[c]	albopictus	98	no	expert	10	NA
114	Report_participant5	18	albopictus	A75	A75_TI-COL-010b_a_3	Ticino	TI-COL-010b_a_3	albopictus	medium	LMA_Zanz2020_0048_1F4[c]	albopictus	99.9	no	expert	10	NA
115	Report_participant5	19	geniculatus	J06	J06_TI-GRV-002_a_3	Ticino	TI-GRV-002_a_3	japonicus	medium	LMA_Zanz2020_0011_1A3[c]	japonicus	compare	no	expert	10	NA
116	Report_participant5	20	albopictus	A12	A12_GR-RVD-017a_c_1	Grisons	GR-RVD-017a_c_1	albopictus	high	LMA_Zanz2020_0013_1F4[c]	albopictus	99.9	no	expert	10	NA
117	Report_participant5	21	albopictus	A03	A03_TI-MAN-003_c_2	Ticino	TI-MAN-003_c_2	albopictus	low	LMA_Zanz2020_0011_1E2[c]	albopictus	99.9	no	expert	10	NA
118	Report_participant5	22	japonicus	J68	J68_GR-RVD-002b_a_4	Grisons	GR-RVD-002b_a_4	japonicus	high	LMA_Zanz2020_0048_1A4[c]	japonicus	99.9	yes	expert	10	NA
119	Report_participant5	23	japonicus	K67	K67_TI-MOI-009b_a_9	Ticino	TI-MOI-009b_a_9	koreicus	low	LMA_Zanz2020_0036_1K4[c]	koreicus	90	yes	expert	10	NA
120	Report_participant5	24	geniculatus	G28	G28_TI-LOS-002a_b_1	Ticino	TI-LOS-002a_b_1	geniculatus	medium	LMA_Zanz2021_0059_1H3[c]	geniculatus	96	no	expert	10	NA
121	Report_participant6	1	geniculatus	J10	J10_TI-GRV-002_c_3	Ticino	TI-GRV-002_c_3	japonicus	low	LMA_Zanz2020_0011_1C2[c]	japonicus	99.9	no	expert	19	opaque
122	Report_participant6	2	japonicus	J88	J88_GR-BRE-006b_a_2	Grisons	GR-BRE-006b_a_2	koreicus	medium	LMA_Zanz2020_0074_1A2[c]	japonicus	99.9	yes	expert	19	NA
123	Report_participant6	3	geniculatus	A04	A04_TI-MAN-003_c_3	Ticino	TI-MAN-003_c_3	albopictus	low	LMA_Zanz2020_0011_1E3[c]	albopictus	99.9	no	expert	19	opaque
124	Report_participant6	4	japonicus	G34	G34_TI-MEN-079a_b_2	Ticino	TI-MEN-079a_b_2	geniculatus	medium	LMA_Zanz2021_0059_1J2[c]	geniculatus	96	no	expert	19	NA
125	Report_participant6	5	albopictus	G10	G10_GR-GRO-014b_b_2	Grisons	GR-GRO-014b_b_2	geniculatus	high	LMA_Zanz2021_0059_1C2[c]	geniculatus	96	no	expert	19	NA
126	Report_participant6	6	albopictus	A56	A56_TI-NOV-004a_a_1	Ticino	TI-NOV-004a_a_1	albopictus	medium	LMA_Zanz2020_0036_1C4[c]	albopictus	99.9	yes	expert	19	NA
127	Report_participant6	7	koreicus	K21	K21_GR-BRE-001a_a_7	Grisons	GR-BRE-001a_a_7	koreicus	high	LMA_Zanz2020_0034_3D3[c]	koreicus	99	yes	expert	19	NA
128	Report_participant6	8	geniculatus	J01	J01_ZH-ZHR-002y_a_4	Zurich	ZH-ZHR-002y_a_4	japonicus	low	LMA_Zanz2020_0009_1A2[c]	japonicus	compare	no	expert	19	NA
129	Report_participant6	9	japonicus	J30	J30_CH-AUT-039c_b_1	Schwyz	CH-AUT-039c_b_1	japonicus	high	LMA_Zanz2020_0013_1B4[c]	japonicus	99.9	yes	expert	19	NA
130	Report_participant6	10	japonicus	K58	K58_TI-MOI-009b_a_7	Ticino	TI-MOI-009b_a_7	koreicus	low	LMA_Zanz2020_0036_1I3[c]	koreicus	99.9	no	expert	19	NA
131	Report_participant6	11	koreicus	K65	K65_TI-MOI-009b_a_9	Ticino	TI-MOI-009b_a_9	koreicus	low	LMA_Zanz2020_0036_1K2[c]	koreicus	90	yes	expert	19	NA
132	Report_participant6	12	albopictus	A12	A12_GR-RVD-017a_c_1	Grisons	GR-RVD-017a_c_1	albopictus	high	LMA_Zanz2020_0013_1F4[c]	albopictus	99.9	no	expert	19	NA
133	Report_participant6	13	japonicus	J13	J13_TI-TTO-001_b_1	Ticino	TI-TTO-001_b_1	japonicus	medium	LMA_Zanz2020_0011_1F2[c]	japonicus	99.9	yes	expert	19	NA
134	Report_participant6	14	albopictus	G21	G21_GR-RVD-007a_b_2	Grisons	GR-RVD-007a_b_2	geniculatus	high	LMA_Zanz2021_0059_1F1[c]	geniculatus	79.2	no	expert	19	NA
135	Report_participant6	15	NA	K39	K39_TI-NOV-003b_a_1	Ticino	TI-NOV-003b_a_1	koreicus	high	LMA_Zanz2020_0036_1B2[c]	koreicus	96	no	expert	19	NA
136	Report_participant6	16	albopictus	G16	G16_G8_GR-RVD-015a_b_1	Grisons	GR-RVD-015a_b_1-G8	geniculatus	low	LMA_Zanz2021_0059_1D4[c]	geniculatus	99.9	no	expert	19	NA
137	Report_participant6	17	japonicus	A74	A74_TI-COL-010b_a_2	Ticino	TI-COL-010b_a_2	albopictus	medium	LMA_Zanz2020_0048_1F3[c]	albopictus	99.9	no	expert	19	NA
138	Report_participant6	18	NA	G26	G26_TI-ASC-010b_b_2	Ticino	TI-ASC-010b_b_2	geniculatus	low	LMA_Zanz2021_0059_1G2[c]	geniculatus	96	yes	expert	19	NA
139	Report_participant6	19	koreicus	K23	K23_GR-BRE-001a_a_9	Grisons	GR-BRE-001a_a_9	koreicus	medium	LMA_Zanz2020_0034_3E1[c]	koreicus	90	no	expert	19	NA
140	Report_participant6	20	albopictus	K02	K02_GR-BRE-001a_a_2	Grisons	GR-BRE-001a_a_2	koreicus	medium	LMA_Zanz2020_0018_1C4[c]	koreicus	79.2	yes	expert	19	NA
141	Report_participant6	21	japonicus	J23	J23_SZ-FRI-001a_a_2	Schwyz	SZ-FRI-001a_a_2	japonicus	high	LMA_Zanz2020_0013_1A1[c]	japonicus	99.9	no	expert	19	NA
142	Report_participant6	22	japonicus	A31	A31_TI-COL-014b_a_3	Ticino	TI-COL-014b_a_3	albopictus	high	LMA_Zanz2020_0026_1B1[c]	albopictus	99.9	yes	expert	19	NA
143	Report_participant6	23	japonicus	A51	A51_TI-GOR-006b_b_1	Ticino	TI-GOR-006b_b_1	albopictus	low	LMA_Zanz2020_0034_3K1[c]	albopictus	99.9	no	expert	19	NA
144	Report_participant6	24	albopictus	G13	G13_GR-RVD-016a_b_1	Grisons	GR-RVD-016a_b_1	geniculatus	medium	LMA_Zanz2021_0059_1D1[c]	geniculatus	92.4	yes	expert	19	NA
145	Report_participant7	1	albopictus	A11	A11_GR-RVD-017a_b_1	Grisons	GR-RVD-017a_b_1	albopictus	high	LMA_Zanz2020_0013_1F3[c]	albopictus	99.9	yes	expert	14.5	NA
146	Report_participant7	2	geniculatus	G01	G01_SH-NAR-001e_b_2	Schaffhausen	SH-NAR-001e_b_2	geniculatus	medium	LMA_Zanz2021_0059_1A1[c]	geniculatus	90	no	expert	14.5	NA
147	Report_participant7	3	albopictus	J10	J10_TI-GRV-002_c_3	Ticino	TI-GRV-002_c_3	japonicus	low	LMA_Zanz2020_0011_1C2[c]	japonicus	99.9	no	expert	14.5	NA
148	Report_participant7	4	geniculatus	G03	G03_VD-AIG-002b_a_1	Vaud	VD-AIG-002b_a_1	geniculatus	high	LMA_Zanz2021_0059_1A3[c]	geniculatus	compare	no	expert	14.5	NA
149	Report_participant7	5	japonicus	K04	K04_GR-BRE-001a_c_3	Grisons	GR-BRE-001a_c_3	koreicus	low	LMA_Zanz2020_0018_1D4[c]	koreicus	90	yes	expert	14.5	NA
150	Report_participant7	6	albopictus	A55	A55_TI-NOV-003b_a_6	Ticino	TI-NOV-003b_a_6	albopictus	medium	LMA_Zanz2020_0036_1C3[c]	albopictus	99.9	yes	expert	14.5	NA
151	Report_participant7	7	albopictus	A02	A02_TI-MAN-003_b_1	Ticino	TI-MAN-003_b_1	albopictus	low	LMA_Zanz2020_0011_1D4[c]	albopictus	99.9	no	expert	14.5	NA
152	Report_participant7	8	albopictus	A04	A04_TI-MAN-003_c_3	Ticino	TI-MAN-003_c_3	albopictus	low	LMA_Zanz2020_0011_1E3[c]	albopictus	99.9	no	expert	14.5	NA
153	Report_participant7	9	japonicus	J09	J09_TI-GRV-002_c_2	Ticino	TI-GRV-002_c_2	japonicus	low	LMA_Zanz2020_0011_1C1[c]	japonicus	99.9	no	expert	14.5	NA
154	Report_participant7	10	geniculatus	G13	G13_GR-RVD-016a_b_1	Grisons	GR-RVD-016a_b_1	geniculatus	medium	LMA_Zanz2021_0059_1D1[c]	geniculatus	92.4	yes	expert	14.5	NA
155	Report_participant7	11	japonicus	J85	J85_G6_GR-BRE-001a_c_8	Grisons	GR-BRE-001a_c_8	koreicus	medium	LMA_Zanz2020_0058_1B4[c]	japonicus	90	yes	expert	14.5	NA
156	Report_participant7	12	albopictus	A48	A48_TI-GOR-007b_a_4	Ticino	TI-GOR-007b_a_4	albopictus	medium	LMA_Zanz2020_0034_3J2[c]	albopictus	99.9	no	expert	14.5	NA
157	Report_participant7	13	geniculatus	G12	G12_GR-GRO-015b_a_2	Grisons	GR-GRO-015b_a_2	geniculatus	high	LMA_Zanz2021_0059_1C4[c]	geniculatus	99.9	no	expert	14.5	NA
158	Report_participant7	14	japonicus	K65	K65_TI-MOI-009b_a_9	Ticino	TI-MOI-009b_a_9	koreicus	low	LMA_Zanz2020_0036_1K2[c]	koreicus	90	yes	expert	14.5	NA
159	Report_participant7	15	japonicus	J26	J26_SZ-FRI-001b_b_1	Schwyz	SZ-FRI-001b_b_1	japonicus	high	LMA_Zanz2020_0013_1A4[c]	japonicus	99.9	no	expert	14.5	NA
160	Report_participant7	16	japonicus	K24	K24_GR-BRE-001a_a_10	Grisons	GR-BRE-001a_a_10	koreicus	medium	LMA_Zanz2020_0034_3E2[c]	koreicus	85.8	yes	expert	14.5	NA
161	Report_participant7	17	japonicus	K03	K03_GR-BRE-001a_a_3	Grisons	GR-BRE-001a_a_3	koreicus	medium	LMA_Zanz2020_0018_1D1[c]	koreicus	99.9	yes	expert	14.5	NA
162	Report_participant7	18	koreicus	K20	K20_GR-BRE-001a_a_7	Grisons	GR-BRE-001a_a_7	koreicus	high	LMA_Zanz2020_0034_3D2[c]	koreicus	90	yes	expert	14.5	NA
163	Report_participant7	19	albopictus	A73	A73_TI-COL-010b_a_1	Ticino	TI-COL-010b_a_1	albopictus	high	LMA_Zanz2020_0048_1F2[c]	albopictus	99.9	no	expert	14.5	NA
164	Report_participant7	20	geniculatus	G32	G32_TI-MEN-051a_b_1	Ticino	TI-MEN-051a_b_1	geniculatus	low	LMA_Zanz2021_0059_1I3[c]	geniculatus	99.9	yes	expert	14.5	NA
165	Report_participant7	21	geniculatus	G16	G16_G8_GR-RVD-015a_b_1	Grisons	GR-RVD-015a_b_1-G8	geniculatus	low	LMA_Zanz2021_0059_1D4[c]	geniculatus	99.9	no	expert	14.5	NA
166	Report_participant7	22	japonicus	J43	J43_ZH-ZHR-002e_a_1	Zurich	ZH-ZHR-002e_a_1	japonicus	medium	LMA_Zanz2020_0017_1A1[c]	japonicus	96	yes	expert	14.5	NA
167	Report_participant7	23	koreicus	K21	K21_GR-BRE-001a_a_7	Grisons	GR-BRE-001a_a_7	koreicus	high	LMA_Zanz2020_0034_3D3[c]	koreicus	99	yes	expert	14.5	NA
168	Report_participant7	24	koreicus	J46	J46_ZH-ZHR-002v_a_3	Zurich	ZH-ZHR-002v_a_3	japonicus	high	LMA_Zanz2020_0017_1B1[c]	japonicus	96	yes	expert	14.5	NA
169	Report_participant8	1	koreicus	G12	G12_GR-GRO-015b_a_2	Grisons	GR-GRO-015b_a_2	geniculatus	high	LMA_Zanz2021_0059_1C4[c]	geniculatus	99.9	no	expert	30	NA
170	Report_participant8	2	geniculatus	A67	A67_GR-RVD-002b_a_13	Grisons	GR-RVD-002b_a_13	albopictus	medium	LMA_Zanz2020_0048_1D1[c]	albopictus	99.9	no	expert	30	NA
171	Report_participant8	3	japonicus	J06	J06_TI-GRV-002_a_3	Ticino	TI-GRV-002_a_3	japonicus	medium	LMA_Zanz2020_0011_1A3[c]	japonicus	compare	no	expert	30	NA
172	Report_participant8	4	japonicus	J18	J18_TI-POR-001_a_2	Ticino	TI-POR-001_a_2	japonicus	medium	LMA_Zanz2020_0011_1H1[c]	japonicus	96	no	expert	30	NA
173	Report_participant8	5	japonicus	K39	K39_TI-NOV-003b_a_1	Ticino	TI-NOV-003b_a_1	koreicus	high	LMA_Zanz2020_0036_1B2[c]	koreicus	96	no	expert	30	NA
174	Report_participant8	6	koreicus	J17	J17_TI-POR-001_a_1	Ticino	TI-POR-001_a_1	japonicus	low	LMA_Zanz2020_0011_1G2[c]	japonicus	99.9	no	expert	30	NA
175	Report_participant8	7	NA	J51	J51_ZH-ZHR-002a_a_1	Zurich	ZH-ZHR-002a_a_1	japonicus	low	LMA_Zanz2020_0021_1A1[c]	japonicus	99.9	no	expert	30	no intedif
176	Report_participant8	8	japonicus	K24	K24_GR-BRE-001a_a_10	Grisons	GR-BRE-001a_a_10	koreicus	medium	LMA_Zanz2020_0034_3E2[c]	koreicus	85.8	yes	expert	30	NA
177	Report_participant8	9	albopictus	A61	A61_TI-CAN-002a_a_5	Ticino	TI-CAN-002a_a_5	albopictus	medium	LMA_Zanz2020_0036_2B4[c]	albopictus	99.9	no	expert	30	NA
178	Report_participant8	10	geniculatus	G25	G25_TI-ASC-010b_b_1	Ticino	TI-ASC-010b_b_1	geniculatus	low	LMA_Zanz2021_0059_1G1[c]	geniculatus	79.2	yes	expert	30	NA
179	Report_participant8	11	koreicus	J55	J55_SZ-SWZ-003b_a_1	Schwyz	SZ-SWZ-003b_a_1	japonicus	high	LMA_Zanz2020_0021_1B4[c]	japonicus	99.9	no	expert	30	NA
180	Report_participant8	12	koreicus	K81	K81_GR-BRE-003a_a_5	Grisons	GR-BRE-003a_a_5	koreicus	medium	LMA_Zanz2020_0074_1D2[c]	koreicus	99.9	yes	expert	30	NA
181	Report_participant8	13	albopictus	A24	A24_TI-CSP-011a_a_2	Ticino	TI-CSP-011a_a_2	albopictus	high	LMA_Zanz2020_0021_1D4[c]	albopictus	99.9	no	expert	30	NA
182	Report_participant8	14	geniculatus	G10	G10_GR-GRO-014b_b_2	Grisons	GR-GRO-014b_b_2	geniculatus	high	LMA_Zanz2021_0059_1C2[c]	geniculatus	96	no	expert	30	NA
183	Report_participant8	15	japonicus	K79	K79_GR-BRE-003a_a_2	Ticino	GR-BRE-003a_a_2	koreicus	high	LMA_Zanz2020_0074_1C3[c]	koreicus	95.7	yes	expert	30	NA
184	Report_participant8	16	albopictus	A31	A31_TI-COL-014b_a_3	Ticino	TI-COL-014b_a_3	albopictus	high	LMA_Zanz2020_0026_1B1[c]	albopictus	99.9	yes	expert	30	NA
185	Report_participant8	17	geniculatus	G18	G18_GR-RVD-009b_b_2	Grisons	GR-RVD-009b_b_2	geniculatus	medium	LMA_Zanz2021_0059_1E2[c]	geniculatus	92.4	yes	expert	30	NA
186	Report_participant8	18	koreicus	G33	G33_TI-MEN-051a_b_2	Ticino	TI-MEN-051a_b_2	geniculatus	low	LMA_Zanz2021_0059_1I4[c]	geniculatus	96	no	expert	30	NA
187	Report_participant8	19	koreicus	K04	K04_GR-BRE-001a_c_3	Grisons	GR-BRE-001a_c_3	koreicus	low	LMA_Zanz2020_0018_1D4[c]	koreicus	90	yes	expert	30	NA
188	Report_participant8	20	japonicus	A01	A01_TI-MAN-003_a_1	Ticino	TI-MAN-003_a_1	albopictus	low	LMA_Zanz2020_0011_1D1[c]	albopictus	99.9	no	expert	30	NA
189	Report_participant8	21	koreicus	G19	G19_GR-RVD-009b_b_3	Grisons	GR-RVD-009b_b_3	geniculatus	medium	LMA_Zanz2021_0059_1E3[c]	geniculatus	99.9	yes	expert	30	NA
190	Report_participant8	22	albopictus	A07	A07_GE-LAN-002a_a_4	Geneva	GE-LAN-002a_a_4	albopictus	low	LMA_Zanz2020_0012_1C2[c]	albopictus	98	no	expert	30	NA
191	Report_participant8	23	geniculatus	J35	J35_GR-GRO-011b_a_1	Grisons	GR-GRO-011b_a_1	japonicus	high	LMA_Zanz2020_0013_1D2[c]	japonicus	90	no	expert	30	NA
192	Report_participant8	24	koreicus	K62	K62_TI-MOI-009b_a_9	Ticino	TI-MOI-009b_a_9	koreicus	low	LMA_Zanz2020_0036_1J3[c]	koreicus	96	yes	expert	30	NA
193	Report_participant9	1	japonicus	J02	J02_ZH-ZHR-002y_c_1	Zurich	ZH-ZHR-002y_c_1	japonicus	high	LMA_Zanz2020_0009_1A3[c]	japonicus	99.9	no	expert	12.22	NA
194	Report_participant9	2	geniculatus	G26	G26_TI-ASC-010b_b_2	Ticino	TI-ASC-010b_b_2	geniculatus	low	LMA_Zanz2021_0059_1G2[c]	geniculatus	96	yes	expert	12.22	NA
195	Report_participant9	3	geniculatus	G34	G34_TI-MEN-079a_b_2	Ticino	TI-MEN-079a_b_2	geniculatus	medium	LMA_Zanz2021_0059_1J2[c]	geniculatus	96	no	expert	12.22	NA
196	Report_participant9	4	geniculatus	G08	G08_GR-CAM-004a_b_2	Grisons	GR-CAM-004a_b_2	geniculatus	high	LMA_Zanz2021_0059_1B4[c]	geniculatus	89.1	no	expert	12.22	NA
197	Report_participant9	5	japonicus	K01	K01_GR-BRE-001a_a_1	Grisons	GR-BRE-001a_a_1	koreicus	medium	LMA_Zanz2020_0018_1C3[c]	koreicus	99.9	yes	expert	12.22	NA
198	Report_participant9	6	albopictus	A61	A61_TI-CAN-002a_a_5	Ticino	TI-CAN-002a_a_5	albopictus	medium	LMA_Zanz2020_0036_2B4[c]	albopictus	99.9	no	expert	12.22	NA
199	Report_participant9	7	koreicus	K54	K54_TI-MOI-009b_a_4	Ticino	TI-MOI-009b_a_4	koreicus	low	LMA_Zanz2020_0036_1H3[c]	koreicus	99	yes	expert	12.22	NA
200	Report_participant9	8	koreicus	K28	K28_GR-BRE-001a_b_1	Grisons	GR-BRE-001a_b_1	koreicus	high	LMA_Zanz2020_0034_3F2[c]	koreicus	92.4	yes	expert	12.22	NA
201	Report_participant9	9	japonicus	J07	J07_TI-GRV-002_a_4	Ticino	TI-GRV-002_a_4	japonicus	low	LMA_Zanz2020_0011_1A4[c]	japonicus	90	no	expert	12.22	NA
202	Report_participant9	10	albopictus	A02	A02_TI-MAN-003_b_1	Ticino	TI-MAN-003_b_1	albopictus	low	LMA_Zanz2020_0011_1D4[c]	albopictus	99.9	no	expert	12.22	NA
203	Report_participant9	11	geniculatus	G25	G25_TI-ASC-010b_b_1	Ticino	TI-ASC-010b_b_1	geniculatus	low	LMA_Zanz2021_0059_1G1[c]	geniculatus	79.2	yes	expert	12.22	NA
204	Report_participant9	12	koreicus	K52	K52_TI-MOI-009b_a_3	Ticino	TI-MOI-009b_a_3	koreicus	low	LMA_Zanz2020_0036_1H1[c]	koreicus	99.9	yes	expert	12.22	NA
205	Report_participant9	13	japonicus	K23	K23_GR-BRE-001a_a_9	Grisons	GR-BRE-001a_a_9	koreicus	medium	LMA_Zanz2020_0034_3E1[c]	koreicus	90	no	expert	12.22	NA
206	Report_participant9	14	koreicus	J48	J48_ZH-ZHR-002y_b_2	Zurich	ZH-ZHR-002y_b_2	japonicus	low	LMA_Zanz2020_0017_1B4[c]	japonicus	99.9	yes	expert	12.22	NA
207	Report_participant9	15	japonicus	J16	J16_TI-TTO-001_d_2	Ticino	TI-TTO-001_d_2	japonicus	medium	LMA_Zanz2020_0011_1G1[c]	japonicus	99.9	no	expert	12.22	NA
208	Report_participant9	16	albopictus	A70	A70_GR-RVD-002b_a_19	Grisons	GR-RVD-002b_a_19	albopictus	high	LMA_Zanz2020_0048_1E3[c]	albopictus	86	yes	expert	12.22	NA
209	Report_participant9	17	geniculatus	G11	G11_GR-GRO-015b_a_1	Grisons	GR-GRO-015b_a_1	geniculatus	high	LMA_Zanz2021_0059_1C3[c]	geniculatus	96	no	expert	12.22	NA
210	Report_participant9	18	koreicus	K09	K09_G4_GR-BRE-001a_a_1	Grisons	GR-BRE-001a_a_1	koreicus	high	LMA_Zanz2020_0034_3A1[c]	koreicus	99.9	no	expert	12.22	NA
211	Report_participant9	19	albopictus	A39	A39_TI-CHI-003b_a_1	Ticino	TI-CHI-003b_a_1	albopictus	medium	LMA_Zanz2020_0026_1D1[c]	albopictus	99.9	no	expert	12.22	NA
212	Report_participant9	20	albopictus	A36	A36_FRA-FEF-001a_a_3	France	FRA-FEF-001a_a_3	albopictus	high	LMA_Zanz2020_0026_1C2[c]	albopictus	99.9	yes	expert	12.22	NA
213	Report_participant9	21	geniculatus	G14	G14_GR-RVD-016a_b_2	Grisons	GR-RVD-016a_b_2	geniculatus	medium	LMA_Zanz2021_0059_1D2[c]	geniculatus	96	no	expert	12.22	NA
214	Report_participant9	22	albopictus	A06	A06_GE-LAN-002a_a_2	Geneva	GE-LAN-002a_a_2	albopictus	low	LMA_Zanz2020_0012_1B4[c]	albopictus	compare	yes	expert	12.22	NA
215	Report_participant9	23	japonicus	J54	J54_SZ-FRI-002b_d_1	Schwyz	SZ-FRI-002b_d_1	japonicus	high	LMA_Zanz2020_0021_1B3[c]	japonicus	compare	yes	expert	12.22	NA
216	Report_participant9	24	koreicus	J45	J45_ZH-ZHR-002v_a_2	Zurich	ZH-ZHR-002v_a_2	japonicus	medium	LMA_Zanz2020_0017_1A4[c]	japonicus	96	yes	expert	12.22	NA
217	Report_participant10	1	albopictus	A36	A36_FRA-FEF-001a_a_3	France	FRA-FEF-001a_a_3	albopictus	high	LMA_Zanz2020_0026_1C2[c]	albopictus	99.9	yes	expert	12.45	NA
218	Report_participant10	2	japonicus	K25	K25_GR-BRE-001a_a_11	Grisons	GR-BRE-001a_a_11	koreicus	medium	LMA_Zanz2020_0034_3E3[c]	koreicus	85.8	yes	expert	12.45	NA
219	Report_participant10	3	japonicus	J43	J43_ZH-ZHR-002e_a_1	Zurich	ZH-ZHR-002e_a_1	japonicus	medium	LMA_Zanz2020_0017_1A1[c]	japonicus	96	yes	expert	12.45	NA
220	Report_participant10	4	koreicus	J74	J74_GR-RVD-002b_a_11	Grisons	GR-RVD-002b_a_11	japonicus	high	LMA_Zanz2020_0048_1C3[c]	japonicus	99.9	yes	expert	12.45	NA
221	Report_participant10	5	koreicus	K19	K19_GR-BRE-001a_a_7	Grisons	GR-BRE-001a_a_7	koreicus	high	LMA_Zanz2020_0034_3D1[c]	koreicus	90	yes	expert	12.45	NA
222	Report_participant10	6	albopictus	A51	A51_TI-GOR-006b_b_1	Ticino	TI-GOR-006b_b_1	albopictus	low	LMA_Zanz2020_0034_3K1[c]	albopictus	99.9	no	expert	12.45	egg in bad quality
223	Report_participant10	7	japonicus	J24	J24_SZ-FRI-001a_d_1	Schwyz	SZ-FRI-001a_d_1	japonicus	medium	LMA_Zanz2020_0013_1A2[c]	japonicus	99.9	no	expert	12.45	NA
224	Report_participant10	8	geniculatus	G28	G28_TI-LOS-002a_b_1	Ticino	TI-LOS-002a_b_1	geniculatus	medium	LMA_Zanz2021_0059_1H3[c]	geniculatus	96	no	expert	12.45	NA
225	Report_participant10	9	albopictus	A07	A07_GE-LAN-002a_a_4	Geneva	GE-LAN-002a_a_4	albopictus	low	LMA_Zanz2020_0012_1C2[c]	albopictus	98	no	expert	12.45	NA
226	Report_participant10	10	geniculatus	G25	G25_TI-ASC-010b_b_1	Ticino	TI-ASC-010b_b_1	geniculatus	low	LMA_Zanz2021_0059_1G1[c]	geniculatus	79.2	yes	expert	12.45	maybe dry albopictus
227	Report_participant10	11	geniculatus	G04	G04_VD-AIG-002b_a_2	Vaud	VD-AIG-002b_a_2	geniculatus	high	LMA_Zanz2021_0059_1A4[c]	geniculatus	compare	no	expert	12.45	NA
228	Report_participant10	12	albopictus	A56	A56_TI-NOV-004a_a_1	Ticino	TI-NOV-004a_a_1	albopictus	medium	LMA_Zanz2020_0036_1C4[c]	albopictus	99.9	yes	expert	12.45	NA
229	Report_participant10	13	geniculatus	G01	G01_SH-NAR-001e_b_2	Schaffhausen	SH-NAR-001e_b_2	geniculatus	medium	LMA_Zanz2021_0059_1A1[c]	geniculatus	90	no	expert	12.45	NA
230	Report_participant10	14	albopictus	J52	J52_SZ-TUG-001b_a_1	Schwyz	SZ-TUG-001b_a_1	japonicus	low	LMA_Zanz2020_0021_1A4[c]	japonicus	99.9	no	expert	12.45	bad quality of egg
231	Report_participant10	15	koreicus	K12	K12_GR-BRE-001a_a_6	Grisons	GR-BRE-001a_a_6	koreicus	high	LMA_Zanz2020_0034_3B2[c]	koreicus	99.9	yes	expert	12.45	NA
232	Report_participant10	16	japonicus	K50	K50_TI-MOI-009b_a_3	Ticino	TI-MOI-009b_a_3	koreicus	low	LMA_Zanz2020_0036_1G1[c]	koreicus	99.9	yes	expert	12.45	NA
233	Report_participant10	17	geniculatus	G33	G33_TI-MEN-051a_b_2	Ticino	TI-MEN-051a_b_2	geniculatus	low	LMA_Zanz2021_0059_1I4[c]	geniculatus	96	no	expert	12.45	NA
234	Report_participant10	18	albopictus	J01	J01_ZH-ZHR-002y_a_4	Zurich	ZH-ZHR-002y_a_4	japonicus	low	LMA_Zanz2020_0009_1A2[c]	japonicus	compare	no	expert	12.45	NA
235	Report_participant10	19	japonicus	J22	J22_ZH-ZHR-002a_b_2	Zurich	ZH-ZHR-002a_b_2	japonicus	high	LMA_Zanz2020_0012_1B1[c]	japonicus	compare	yes	expert	12.45	NA
236	Report_participant10	20	japonicus	K53	K53_TI-MOI-009b_a_3	Ticino	TI-MOI-009b_a_3	koreicus	low	LMA_Zanz2020_0036_1H2[c]	koreicus	90	yes	expert	12.45	NA
237	Report_participant10	21	geniculatus	G29	G29_TI-BEL-048a_a_1	Ticino	TI-BEL-048a_a_1	geniculatus	high	LMA_Zanz2021_0059_1H4[c]	geniculatus	99.9	no	expert	12.45	NA
238	Report_participant10	22	albopictus	A47	A47_TI-GOR-007b_a_3	Ticino	TI-GOR-007b_a_3	albopictus	medium	LMA_Zanz2020_0034_3J1[c]	albopictus	99.9	yes	expert	12.45	NA
239	Report_participant10	23	albopictus	A38	A38_FRA-FEF-001a_a_5	France	FRA-FEF-001a_a_5	albopictus	high	LMA_Zanz2020_0026_1C4[c]	albopictus	99.9	no	expert	12.45	NA
240	Report_participant10	24	koreicus	K05	K05_GR-BRE-001a_c_4	Grisons	GR-BRE-001a_c_4	koreicus	medium	LMA_Zanz2020_0018_1E1[c]	koreicus	99.9	yes	expert	12.45	NA
241	Report_participant11	1	geniculatus	G32	G32_TI-MEN-051a_b_1	Ticino	TI-MEN-051a_b_1	geniculatus	low	LMA_Zanz2021_0059_1I3[c]	geniculatus	99.9	yes	expert	10.5	NA
242	Report_participant11	2	japonicus	J07	J07_TI-GRV-002_a_4	Ticino	TI-GRV-002_a_4	japonicus	low	LMA_Zanz2020_0011_1A4[c]	japonicus	90	no	expert	10.5	NA
243	Report_participant11	3	albopictus	A36	A36_FRA-FEF-001a_a_3	France	FRA-FEF-001a_a_3	albopictus	high	LMA_Zanz2020_0026_1C2[c]	albopictus	99.9	yes	expert	10.5	NA
244	Report_participant11	4	koreicus	G27	G27_TI-BEL-016a_b_2	Ticino	TI-BEL-016a_b_2	geniculatus	low	LMA_Zanz2021_0059_1H2[c]	geniculatus	99.9	yes	expert	10.5	NA
245	Report_participant11	5	japonicus	G01	G01_SH-NAR-001e_b_2	Schaffhausen	SH-NAR-001e_b_2	geniculatus	medium	LMA_Zanz2021_0059_1A1[c]	geniculatus	90	no	expert	10.5	NA
246	Report_participant11	6	geniculatus	G14	G14_GR-RVD-016a_b_2	Grisons	GR-RVD-016a_b_2	geniculatus	medium	LMA_Zanz2021_0059_1D2[c]	geniculatus	96	no	expert	10.5	NA
247	Report_participant11	7	albopictus	A29	A29_TI-CDO-012b_a_3	Ticino	TI-CDO-12b_a_3	albopictus	high	LMA_Zanz2020_0021_1F2[c]	albopictus	99.9	no	expert	10.5	NA
248	Report_participant11	8	koreicus	K76	K76_GR-BRE-006b_c_3	Grisons	GR-BRE-006b_c_3	koreicus	medium	LMA_Zanz2020_0074_1B3[c]	koreicus	99	yes	expert	10.5	NA
249	Report_participant11	9	koreicus	K82	K82_GR-BRE-003a_a_6	Grisons	GR-BRE-003a_a_6	koreicus	high	LMA_Zanz2020_0074_1D3[c]	koreicus	99.9	yes	expert	10.5	NA
250	Report_participant11	10	koreicus	K06	K06_TI-CHI-022a_a_2	Ticino	TI-CHI-022a_a_2	koreicus	medium	LMA_Zanz2020_0018_1E3[c]	koreicus	90	yes	expert	10.5	NA
251	Report_participant11	11	albopictus	A02	A02_TI-MAN-003_b_1	Ticino	TI-MAN-003_b_1	albopictus	low	LMA_Zanz2020_0011_1D4[c]	albopictus	99.9	no	expert	10.5	NA
252	Report_participant11	12	geniculatus	G11	G11_GR-GRO-015b_a_1	Grisons	GR-GRO-015b_a_1	geniculatus	high	LMA_Zanz2021_0059_1C3[c]	geniculatus	96	no	expert	10.5	NA
253	Report_participant11	13	japonicus	J52	J52_SZ-TUG-001b_a_1	Schwyz	SZ-TUG-001b_a_1	japonicus	low	LMA_Zanz2020_0021_1A4[c]	japonicus	99.9	no	expert	10.5	NA
254	Report_participant11	14	koreicus	J30	J30_CH-AUT-039c_b_1	Schwyz	CH-AUT-039c_b_1	japonicus	high	LMA_Zanz2020_0013_1B4[c]	japonicus	99.9	yes	expert	10.5	NA
255	Report_participant11	15	koreicus	K13	K13_GR-BRE-001a_a_7	Grisons	GR-BRE-001a_a_7	koreicus	high	LMA_Zanz2020_0034_3B3[c]	koreicus	99.9	yes	expert	10.5	NA
256	Report_participant11	16	albopictus	A55	A55_TI-NOV-003b_a_6	Ticino	TI-NOV-003b_a_6	albopictus	medium	LMA_Zanz2020_0036_1C3[c]	albopictus	99.9	yes	expert	10.5	NA
257	Report_participant11	17	koreicus	J74	J74_GR-RVD-002b_a_11	Grisons	GR-RVD-002b_a_11	japonicus	high	LMA_Zanz2020_0048_1C3[c]	japonicus	99.9	yes	expert	10.5	NA
258	Report_participant11	18	japonicus	K07	K07_TI-COL-010b_a_1	Ticino	TI-COL-010b_a_1	koreicus	low	LMA_Zanz2020_0026_1A1[c]	koreicus	90	yes	expert	10.5	NA
259	Report_participant11	19	japonicus	J88	J88_GR-BRE-006b_a_2	Grisons	GR-BRE-006b_a_2	koreicus	medium	LMA_Zanz2020_0074_1A2[c]	japonicus	99.9	yes	expert	10.5	NA
260	Report_participant11	20	albopictus	A72	A72_GR-RVD-006b_a_1	Grisons	GR-RVD-006b_a_1	albopictus	low	LMA_Zanz2020_0048_1F1[c]	albopictus	99.9	no	expert	10.5	NA
261	Report_participant11	21	geniculatus	G04	G04_VD-AIG-002b_a_2	Vaud	VD-AIG-002b_a_2	geniculatus	high	LMA_Zanz2021_0059_1A4[c]	geniculatus	compare	no	expert	10.5	NA
262	Report_participant11	22	NA	A66	A66_GR-RVD-002b_a_9	Grisons	GR-RVD-002b_a_9	albopictus	medium	LMA_Zanz2020_0048_1C1[c]	albopictus	99.9	yes	expert	10.5	NA
263	Report_participant11	23	koreicus	J12	J12_TI-TTO-001_a_2	Ticino	TI-TTO-001_a_2	japonicus	medium	LMA_Zanz2020_0011_1F1[c]	japonicus	99.9	no	expert	10.5	NA
264	Report_participant11	24	koreicus	K38	K38_GR-BRU-001a_b_1	Grisons	GR-BRU-001a_b_1	koreicus	low	LMA_Zanz2020_0034_3I1[c]	koreicus	99.9	no	expert	10.5	NA
265	Report_participant12	1	albopictus	A28	A28_TI-CDO-012b_a_2	Ticino	TI-CDO-12b_a_2	albopictus	high	LMA_Zanz2020_0021_1F1[c]	albopictus	99.9	no	expert	10.25	NA
266	Report_participant12	2	japonicus	J36	J36_GR-GRO-011b_b_1	Grisons	GR-GRO-011b_b_1	japonicus	high	LMA_Zanz2020_0013_1D3[c]	japonicus	99.9	no	expert	10.25	NA
267	Report_participant12	3	albopictus	A57	A57_TI-NOV-004a_a_2	Ticino	TI-NOV-004a_a_2	albopictus	medium	LMA_Zanz2020_0036_1D1[c]	albopictus	99.9	no	expert	10.25	NA
268	Report_participant12	4	albopictus	A29	A29_TI-CDO-012b_a_3	Ticino	TI-CDO-12b_a_3	albopictus	high	LMA_Zanz2020_0021_1F2[c]	albopictus	99.9	no	expert	10.25	NA
269	Report_participant12	5	japonicus	J61	J61_TI-BEL-129a_a_2	Ticino	TI-BEL-129a_a_2	japonicus	high	LMA_Zanz2020_0036_1A2[c]	japonicus	90	no	expert	10.25	NA
270	Report_participant12	6	geniculatus	G31	G31_TI-BEL-048a_a_3	Ticino	TI-BEL-048a_a_3	geniculatus	low	LMA_Zanz2021_0059_1I2[c]	geniculatus	99.9	yes	expert	10.25	NA
271	Report_participant12	7	koreicus	K13	K13_GR-BRE-001a_a_7	Grisons	GR-BRE-001a_a_7	koreicus	high	LMA_Zanz2020_0034_3B3[c]	koreicus	99.9	yes	expert	10.25	NA
272	Report_participant12	8	geniculatus	A13	A13_GR-RVD-019b_a_1	Grisons	GR-RVD-019b_a_1	albopictus	low	LMA_Zanz2020_0013_1G1[c]	albopictus	99.9	no	expert	10.25	NA
273	Report_participant12	9	geniculatus	G15	G15_GR-RVD-016a_b_3	Grisons	GR-RVD-016a_b_3	geniculatus	medium	LMA_Zanz2021_0059_1D3[c]	geniculatus	99	yes	expert	10.25	NA
274	Report_participant12	10	koreicus	K61	K61_TI-MOI-009b_a_9	Ticino	TI-MOI-009b_a_9	koreicus	low	LMA_Zanz2020_0036_1J2[c]	koreicus	96	yes	expert	10.25	NA
275	Report_participant12	11	geniculatus	G14	G14_GR-RVD-016a_b_2	Grisons	GR-RVD-016a_b_2	geniculatus	medium	LMA_Zanz2021_0059_1D2[c]	geniculatus	96	no	expert	10.25	NA
276	Report_participant12	12	japonicus	J08	J08_TI-GRV-002_a_5	Ticino	TI-GRV-002_a_5	japonicus	medium	LMA_Zanz2020_0011_1B1[c]	japonicus	compare	yes	expert	10.25	NA
277	Report_participant12	13	japonicus	K78	K78_GR-BRE-003a_a_1	Grisons	GR-BRE-003a_a_1	koreicus	medium	LMA_Zanz2020_0074_1C2[c]	koreicus	90	yes	expert	10.25	NA
278	Report_participant12	14	koreicus	K21	K21_GR-BRE-001a_a_7	Grisons	GR-BRE-001a_a_7	koreicus	high	LMA_Zanz2020_0034_3D3[c]	koreicus	99	yes	expert	10.25	NA
279	Report_participant12	15	japonicus	J16	J16_TI-TTO-001_d_2	Ticino	TI-TTO-001_d_2	japonicus	medium	LMA_Zanz2020_0011_1G1[c]	japonicus	99.9	no	expert	10.25	NA
280	Report_participant12	16	albopictus	A15	A15_TI-BAL-001a_a_2	Ticino	TI-BAL-001a_a_2	albopictus	medium	LMA_Zanz2020_0018_1A2[c]	albopictus	99.9	no	expert	10.25	NA
281	Report_participant12	17	albopictus	A05	A05_GE-LAN-002a_a_1	Geneva	GE-LAN-002a_a_1	albopictus	low	LMA_Zanz2020_0012_1B3[c]	albopictus	compare	yes	expert	10.25	NA
282	Report_participant12	18	geniculatus	G30	G30_TI-BEL-048a_a_2	Ticino	TI-BEL-048a_a_2	geniculatus	high	LMA_Zanz2021_0059_1I1[c]	geniculatus	96	no	expert	10.25	NA
283	Report_participant12	19	japonicus	J52	J52_SZ-TUG-001b_a_1	Schwyz	SZ-TUG-001b_a_1	japonicus	low	LMA_Zanz2020_0021_1A4[c]	japonicus	99.9	no	expert	10.25	NA
284	Report_participant12	20	albopictus	J01	J01_ZH-ZHR-002y_a_4	Zurich	ZH-ZHR-002y_a_4	japonicus	low	LMA_Zanz2020_0009_1A2[c]	japonicus	compare	no	expert	10.25	NA
285	Report_participant12	21	japonicus	K10	K10_G4_GR-BRE-001a_a_2	Grisons	GR-BRE-001a_a_2	koreicus	medium	LMA_Zanz2020_0034_3A2[c]	koreicus	90	yes	expert	10.25	NA
286	Report_participant12	22	geniculatus	G27	G27_TI-BEL-016a_b_2	Ticino	TI-BEL-016a_b_2	geniculatus	low	LMA_Zanz2021_0059_1H2[c]	geniculatus	99.9	yes	expert	10.25	NA
287	Report_participant12	23	geniculatus	G20	G20_GR-RVD-007a_b_1	Grisons	GR-RVD-007a_b_1	geniculatus	high	LMA_Zanz2021_0059_1E4[c]	geniculatus	78	no	expert	10.25	NA
288	Report_participant12	24	koreicus	K62	K62_TI-MOI-009b_a_9	Ticino	TI-MOI-009b_a_9	koreicus	low	LMA_Zanz2020_0036_1J3[c]	koreicus	96	yes	expert	10.25	NA
289	Report_participant13	1	geniculatus	G26	G26_TI-ASC-010b_b_2	Ticino	TI-ASC-010b_b_2	geniculatus	low	LMA_Zanz2021_0059_1G2[c]	geniculatus	96	yes	expert	10.58	NA
290	Report_participant13	2	albopictus	A38	A38_FRA-FEF-001a_a_5	France	FRA-FEF-001a_a_5	albopictus	high	LMA_Zanz2020_0026_1C4[c]	albopictus	99.9	no	expert	10.58	NA
291	Report_participant13	3	koreicus	J39	J39_GR-RVD-003b_a_1	Grisons	GR-RVD-003b_a_1	japonicus	high	LMA_Zanz2020_0013_1E2[c]	japonicus	99.9	no	expert	10.58	NA
292	Report_participant13	4	koreicus	J18	J18_TI-POR-001_a_2	Ticino	TI-POR-001_a_2	japonicus	medium	LMA_Zanz2020_0011_1H1[c]	japonicus	96	no	expert	10.58	NA
293	Report_participant13	5	albopictus	A09	A09_GR-RVD-012a_a_1	Grisons	GR-RVD-012a_a_1	albopictus	medium	LMA_Zanz2020_0013_1F1[c]	albopictus	96	no	expert	10.58	NA
294	Report_participant13	6	geniculatus	G15	G15_GR-RVD-016a_b_3	Grisons	GR-RVD-016a_b_3	geniculatus	medium	LMA_Zanz2021_0059_1D3[c]	geniculatus	99	yes	expert	10.58	NA
295	Report_participant13	7	japonicus	K25	K25_GR-BRE-001a_a_11	Grisons	GR-BRE-001a_a_11	koreicus	medium	LMA_Zanz2020_0034_3E3[c]	koreicus	85.8	yes	expert	10.58	NA
296	Report_participant13	8	albopictus	J51	J51_ZH-ZHR-002a_a_1	Zurich	ZH-ZHR-002a_a_1	japonicus	low	LMA_Zanz2020_0021_1A1[c]	japonicus	99.9	no	expert	10.58	NA
297	Report_participant13	9	albopictus	J14	J14_TI-TTO-001_c_1	Ticino	TI-TTO-001_c_1	japonicus	medium	LMA_Zanz2020_0011_1F3[c]	japonicus	compare	yes	expert	10.58	NA
298	Report_participant13	10	japonicus	K02	K02_GR-BRE-001a_a_2	Grisons	GR-BRE-001a_a_2	koreicus	medium	LMA_Zanz2020_0018_1C4[c]	koreicus	79.2	yes	expert	10.58	NA
299	Report_participant13	11	japonicus	K73	K73_TI-MOI-009b_c_1	Grisons	TI-MOI-009b_c_1	koreicus	low	LMA_Zanz2020_0036_2A3[c]	koreicus	92.4	yes	expert	10.58	NA
300	Report_participant13	12	albopictus	A19	A19_TI-BAL-022b_a_1	Ticino	TI-BAL-022b_a_1	albopictus	high	LMA_Zanz2020_0018_1B4[c]	albopictus	78	no	expert	10.58	NA
301	Report_participant13	13	geniculatus	J17	J17_TI-POR-001_a_1	Ticino	TI-POR-001_a_1	japonicus	low	LMA_Zanz2020_0011_1G2[c]	japonicus	99.9	no	expert	10.58	NA
302	Report_participant13	14	geniculatus	J46	J46_ZH-ZHR-002v_a_3	Zurich	ZH-ZHR-002v_a_3	japonicus	high	LMA_Zanz2020_0017_1B1[c]	japonicus	96	yes	expert	10.58	NA
303	Report_participant13	15	geniculatus	G32	G32_TI-MEN-051a_b_1	Ticino	TI-MEN-051a_b_1	geniculatus	low	LMA_Zanz2021_0059_1I3[c]	geniculatus	99.9	yes	expert	10.58	NA
304	Report_participant13	16	geniculatus	G34	G34_TI-MEN-079a_b_2	Ticino	TI-MEN-079a_b_2	geniculatus	medium	LMA_Zanz2021_0059_1J2[c]	geniculatus	96	no	expert	10.58	NA
305	Report_participant13	17	japonicus	K52	K52_TI-MOI-009b_a_3	Ticino	TI-MOI-009b_a_3	koreicus	low	LMA_Zanz2020_0036_1H1[c]	koreicus	99.9	yes	expert	10.58	NA
306	Report_participant13	18	geniculatus	G03	G03_VD-AIG-002b_a_1	Vaud	VD-AIG-002b_a_1	geniculatus	high	LMA_Zanz2021_0059_1A3[c]	geniculatus	compare	no	expert	10.58	NA
307	Report_participant13	19	geniculatus	G11	G11_GR-GRO-015b_a_1	Grisons	GR-GRO-015b_a_1	geniculatus	high	LMA_Zanz2021_0059_1C3[c]	geniculatus	96	no	expert	10.58	NA
308	Report_participant13	20	koreicus	K12	K12_GR-BRE-001a_a_6	Grisons	GR-BRE-001a_a_6	koreicus	high	LMA_Zanz2020_0034_3B2[c]	koreicus	99.9	yes	expert	10.58	NA
309	Report_participant13	21	albopictus	A47	A47_TI-GOR-007b_a_3	Ticino	TI-GOR-007b_a_3	albopictus	medium	LMA_Zanz2020_0034_3J1[c]	albopictus	99.9	yes	expert	10.58	NA
310	Report_participant13	22	albopictus	A05	A05_GE-LAN-002a_a_1	Geneva	GE-LAN-002a_a_1	albopictus	low	LMA_Zanz2020_0012_1B3[c]	albopictus	compare	yes	expert	10.58	NA
311	Report_participant13	23	koreicus	K28	K28_GR-BRE-001a_b_1	Grisons	GR-BRE-001a_b_1	koreicus	high	LMA_Zanz2020_0034_3F2[c]	koreicus	92.4	yes	expert	10.58	NA
312	Report_participant13	24	geniculatus	A72	A72_GR-RVD-006b_a_1	Grisons	GR-RVD-006b_a_1	albopictus	low	LMA_Zanz2020_0048_1F1[c]	albopictus	99.9	no	expert	10.58	NA
313	Report_participant14	1	japonicus	J66	J66_GR-RVD-002b_a_2	Grisons	GR-RVD-002b_a_2	japonicus	medium	LMA_Zanz2020_0048_1A2[c]	japonicus	99.9	yes	expert	12.92	NA
314	Report_participant14	2	japonicus	K03	K03_GR-BRE-001a_a_3	Grisons	GR-BRE-001a_a_3	koreicus	medium	LMA_Zanz2020_0018_1D1[c]	koreicus	99.9	yes	expert	12.92	NA
315	Report_participant14	3	albopictus	A60	A60_TI-CAN-002a_a_3	Ticino	TI-CAN-002a_a_3	albopictus	medium	LMA_Zanz2020_0036_2B2[c]	albopictus	99.9	no	expert	12.92	NA
316	Report_participant14	4	geniculatus	G19	G19_GR-RVD-009b_b_3	Grisons	GR-RVD-009b_b_3	geniculatus	medium	LMA_Zanz2021_0059_1E3[c]	geniculatus	99.9	yes	expert	12.92	NA
317	Report_participant14	5	albopictus	J48	J48_ZH-ZHR-002y_b_2	Zurich	ZH-ZHR-002y_b_2	japonicus	low	LMA_Zanz2020_0017_1B4[c]	japonicus	99.9	yes	expert	12.92	NA
318	Report_participant14	6	albopictus	A13	A13_GR-RVD-019b_a_1	Grisons	GR-RVD-019b_a_1	albopictus	low	LMA_Zanz2020_0013_1G1[c]	albopictus	99.9	no	expert	12.92	NA
319	Report_participant14	7	japonicus	J10	J10_TI-GRV-002_c_3	Ticino	TI-GRV-002_c_3	japonicus	low	LMA_Zanz2020_0011_1C2[c]	japonicus	99.9	no	expert	12.92	NA
320	Report_participant14	8	geniculatus	G09	G09_GR-GRO-014b_b_1	Grisons	GR-GRO-014b_b_1	geniculatus	high	LMA_Zanz2021_0059_1C1[c]	geniculatus	99.9	yes	expert	12.92	NA
321	Report_participant14	9	koreicus	K38	K38_GR-BRU-001a_b_1	Grisons	GR-BRU-001a_b_1	koreicus	low	LMA_Zanz2020_0034_3I1[c]	koreicus	99.9	no	expert	12.92	NA
322	Report_participant14	10	albopictus	J26	J26_SZ-FRI-001b_b_1	Schwyz	SZ-FRI-001b_b_1	japonicus	high	LMA_Zanz2020_0013_1A4[c]	japonicus	99.9	no	expert	12.92	NA
323	Report_participant14	11	koreicus	K20	K20_GR-BRE-001a_a_7	Grisons	GR-BRE-001a_a_7	koreicus	high	LMA_Zanz2020_0034_3D2[c]	koreicus	90	yes	expert	12.92	NA
324	Report_participant14	12	albopictus	A55	A55_TI-NOV-003b_a_6	Ticino	TI-NOV-003b_a_6	albopictus	medium	LMA_Zanz2020_0036_1C3[c]	albopictus	99.9	yes	expert	12.92	NA
325	Report_participant14	13	geniculatus	G33	G33_TI-MEN-051a_b_2	Ticino	TI-MEN-051a_b_2	geniculatus	low	LMA_Zanz2021_0059_1I4[c]	geniculatus	96	no	expert	12.92	NA
326	Report_participant14	14	albopictus	A06	A06_GE-LAN-002a_a_2	Geneva	GE-LAN-002a_a_2	albopictus	low	LMA_Zanz2020_0012_1B4[c]	albopictus	compare	yes	expert	12.92	NA
327	Report_participant14	15	geniculatus	G25	G25_TI-ASC-010b_b_1	Ticino	TI-ASC-010b_b_1	geniculatus	low	LMA_Zanz2021_0059_1G1[c]	geniculatus	79.2	yes	expert	12.92	NA
328	Report_participant14	16	koreicus	K10	K10_G4_GR-BRE-001a_a_2	Grisons	GR-BRE-001a_a_2	koreicus	medium	LMA_Zanz2020_0034_3A2[c]	koreicus	90	yes	expert	12.92	NA
329	Report_participant14	17	geniculatus	G13	G13_GR-RVD-016a_b_1	Grisons	GR-RVD-016a_b_1	geniculatus	medium	LMA_Zanz2021_0059_1D1[c]	geniculatus	92.4	yes	expert	12.92	NA
330	Report_participant14	18	japonicus	J22	J22_ZH-ZHR-002a_b_2	Zurich	ZH-ZHR-002a_b_2	japonicus	high	LMA_Zanz2020_0012_1B1[c]	japonicus	compare	yes	expert	12.92	NA
331	Report_participant14	19	albopictus	A30	A30_TI-COL-014b_a_2	Ticino	TI-COL-014b_a_2	albopictus	high	LMA_Zanz2020_0026_1A4[c]	albopictus	99.9	no	expert	12.92	NA
332	Report_participant14	20	koreicus	K57	K57_TI-MOI-009b_a_6	Ticino	TI-MOI-009b_a_6	koreicus	low	LMA_Zanz2020_0036_1I2[c]	koreicus	99	yes	expert	12.92	NA
333	Report_participant14	21	koreicus	K12	K12_GR-BRE-001a_a_6	Grisons	GR-BRE-001a_a_6	koreicus	high	LMA_Zanz2020_0034_3B2[c]	koreicus	99.9	yes	expert	12.92	NA
334	Report_participant14	22	geniculatus	G20	G20_GR-RVD-007a_b_1	Grisons	GR-RVD-007a_b_1	geniculatus	high	LMA_Zanz2021_0059_1E4[c]	geniculatus	78	no	expert	12.92	NA
335	Report_participant14	23	albopictus	J85	J85_G6_GR-BRE-001a_c_8	Grisons	GR-BRE-001a_c_8	koreicus	medium	LMA_Zanz2020_0058_1B4[c]	japonicus	90	yes	expert	12.92	NA
336	Report_participant14	24	albopictus	A52	A52_TI-BAL-007a_a_1	Ticino	TI-BAL-007a_a_1	albopictus	high	LMA_Zanz2020_0036_1A3[c]	albopictus	99.9	no	expert	12.92	NA
337	Report_participant15	1	NA	A60	A60_TI-CAN-002a_a_3	Ticino	TI-CAN-002a_a_3	albopictus	medium	LMA_Zanz2020_0036_2B2[c]	albopictus	99.9	no	expert	13	NA
338	Report_participant15	2	NA	A24	A24_TI-CSP-011a_a_2	Ticino	TI-CSP-011a_a_2	albopictus	high	LMA_Zanz2020_0021_1D4[c]	albopictus	99.9	no	expert	13	NA
339	Report_participant15	3	albopictus	J58	J58_GR-CHR-003b_b_1	Grisons	GR-CHR-003b_b_1	japonicus	medium	LMA_Zanz2020_0021_1D1[c]	japonicus	99.9	yes	expert	13	NA
340	Report_participant15	4	NA	J42	J42_GR-RVD-020a_a_1	Grisons	GR-RVD-020a_a_1	japonicus	medium	LMA_Zanz2020_0013_1G2[c]	japonicus	99.9	no	expert	13	NA
341	Report_participant15	5	japonicus	K50	K50_TI-MOI-009b_a_3	Ticino	TI-MOI-009b_a_3	koreicus	low	LMA_Zanz2020_0036_1G1[c]	koreicus	99.9	yes	expert	13	NA
342	Report_participant15	6	NA	G14	G14_GR-RVD-016a_b_2	Grisons	GR-RVD-016a_b_2	geniculatus	medium	LMA_Zanz2021_0059_1D2[c]	geniculatus	96	no	expert	13	NA
343	Report_participant15	7	japonicus	K08	K08_TI-COL-010b_a_2	Grisons	TI-COL-010b_a_2	koreicus	medium	LMA_Zanz2020_0026_1A2[c]	koreicus	90	yes	expert	13	NA
344	Report_participant15	8	koreicus	J25	J25_SZ-FRI-001b_a_1	Schwyz	SZ-FRI-001b_a_1	japonicus	high	LMA_Zanz2020_0013_1A3[c]	japonicus	96	no	expert	13	NA
345	Report_participant15	9	japonicus	J48	J48_ZH-ZHR-002y_b_2	Zurich	ZH-ZHR-002y_b_2	japonicus	low	LMA_Zanz2020_0017_1B4[c]	japonicus	99.9	yes	expert	13	NA
346	Report_participant15	10	geniculatus	G18	G18_GR-RVD-009b_b_2	Grisons	GR-RVD-009b_b_2	geniculatus	medium	LMA_Zanz2021_0059_1E2[c]	geniculatus	92.4	yes	expert	13	NA
347	Report_participant15	11	NA	G07	G07_GR-CAM-004a_b_1	Grisons	GR-CAM-004a_b_1	geniculatus	high	LMA_Zanz2021_0059_1B3[c]	geniculatus	95.7	no	expert	13	NA
348	Report_participant15	12	koreicus	K11	K11_GR-BRE-001a_a_5	Grisons	GR-BRE-001a_a_5	koreicus	high	LMA_Zanz2020_0034_3B1[c]	koreicus	90	yes	expert	13	NA
349	Report_participant15	13	albopictus	A06	A06_GE-LAN-002a_a_2	Geneva	GE-LAN-002a_a_2	albopictus	low	LMA_Zanz2020_0012_1B4[c]	albopictus	compare	yes	expert	13	NA
350	Report_participant15	14	geniculatus	G31	G31_TI-BEL-048a_a_3	Ticino	TI-BEL-048a_a_3	geniculatus	low	LMA_Zanz2021_0059_1I2[c]	geniculatus	99.9	yes	expert	13	NA
351	Report_participant15	15	NA	G05	G05_VD-AIG-002a_a_1	Vaud	VD-AIG-002a_a_1	geniculatus	high	LMA_Zanz2021_0059_1B1[c]	geniculatus	90	no	expert	13	NA
352	Report_participant15	16	NA	J10	J10_TI-GRV-002_c_3	Ticino	TI-GRV-002_c_3	japonicus	low	LMA_Zanz2020_0011_1C2[c]	japonicus	99.9	no	expert	13	NA
353	Report_participant15	17	koreicus	K64	K64_TI-MOI-009b_a_9	Ticino	TI-MOI-009b_a_9	koreicus	low	LMA_Zanz2020_0036_1K1[c]	koreicus	90	yes	expert	13	NA
354	Report_participant15	18	japonicus	K82	K82_GR-BRE-003a_a_6	Grisons	GR-BRE-003a_a_6	koreicus	high	LMA_Zanz2020_0074_1D3[c]	koreicus	99.9	yes	expert	13	NA
355	Report_participant15	19	NA	A61	A61_TI-CAN-002a_a_5	Ticino	TI-CAN-002a_a_5	albopictus	medium	LMA_Zanz2020_0036_2B4[c]	albopictus	99.9	no	expert	13	NA
356	Report_participant15	20	NA	A71	A71_GR-RVD-002b_a_20	Grisons	GR-RVD-002b_a_20	albopictus	high	LMA_Zanz2020_0048_1E4[c]	albopictus	99.9	no	expert	13	NA
357	Report_participant15	21	NA	G16	G16_G8_GR-RVD-015a_b_1	Grisons	GR-RVD-015a_b_1-G8	geniculatus	low	LMA_Zanz2021_0059_1D4[c]	geniculatus	99.9	no	expert	13	NA
358	Report_participant15	22	japonicus	K25	K25_GR-BRE-001a_a_11	Grisons	GR-BRE-001a_a_11	koreicus	medium	LMA_Zanz2020_0034_3E3[c]	koreicus	85.8	yes	expert	13	NA
359	Report_participant15	23	NA	J02	J02_ZH-ZHR-002y_c_1	Zurich	ZH-ZHR-002y_c_1	japonicus	high	LMA_Zanz2020_0009_1A3[c]	japonicus	99.9	no	expert	13	NA
360	Report_participant15	24	albopictus	A05	A05_GE-LAN-002a_a_1	Geneva	GE-LAN-002a_a_1	albopictus	low	LMA_Zanz2020_0012_1B3[c]	albopictus	compare	yes	expert	13	NA
361	Report_participant16	1	albopictus	A17	A17_TI-BAL-002b_a_2	Ticino	TI-BAL-002b_a_2	albopictus	medium	LMA_Zanz2020_0018_1B1[c]	albopictus	99.9	yes	expert	12	NA
362	Report_participant16	2	koreicus	K74	K74_GR-BRE-006b_c_1	Grisons	GR-BRE-006b_c_1	koreicus	low	LMA_Zanz2020_0074_1B1[c]	koreicus	99.9	yes	expert	12	NA
363	Report_participant16	3	japonicus	J35	J35_GR-GRO-011b_a_1	Grisons	GR-GRO-011b_a_1	japonicus	high	LMA_Zanz2020_0013_1D2[c]	japonicus	90	no	expert	12	NA
364	Report_participant16	4	japonicus	K04	K04_GR-BRE-001a_c_3	Grisons	GR-BRE-001a_c_3	koreicus	low	LMA_Zanz2020_0018_1D4[c]	koreicus	90	yes	expert	12	NA
365	Report_participant16	5	koreicus	K30	K30_GR-BRE-001a_b_1	Grisons	GR-BRE-001a_b_1	koreicus	high	LMA_Zanz2020_0034_3F4[c]	koreicus	95.7	yes	expert	12	NA
366	Report_participant16	6	albopictus	A51	A51_TI-GOR-006b_b_1	Ticino	TI-GOR-006b_b_1	albopictus	low	LMA_Zanz2020_0034_3K1[c]	albopictus	99.9	no	expert	12	NA
367	Report_participant16	7	albopictus	A31	A31_TI-COL-014b_a_3	Ticino	TI-COL-014b_a_3	albopictus	high	LMA_Zanz2020_0026_1B1[c]	albopictus	99.9	yes	expert	12	NA
368	Report_participant16	8	geniculatus	G18	G18_GR-RVD-009b_b_2	Grisons	GR-RVD-009b_b_2	geniculatus	medium	LMA_Zanz2021_0059_1E2[c]	geniculatus	92.4	yes	expert	12	NA
369	Report_participant16	9	koreicus	K75	K75_GR-BRE-006b_c_2	Grisons	GR-BRE-006b_c_2	koreicus	medium	LMA_Zanz2020_0074_1B2[c]	koreicus	99	yes	expert	12	NA
370	Report_participant16	10	japonicus	J45	J45_ZH-ZHR-002v_a_2	Zurich	ZH-ZHR-002v_a_2	japonicus	medium	LMA_Zanz2020_0017_1A4[c]	japonicus	96	yes	expert	12	NA
371	Report_participant16	11	geniculatus	G34	G34_TI-MEN-079a_b_2	Ticino	TI-MEN-079a_b_2	geniculatus	medium	LMA_Zanz2021_0059_1J2[c]	geniculatus	96	no	expert	12	NA
372	Report_participant16	12	japonicus	J48	J48_ZH-ZHR-002y_b_2	Zurich	ZH-ZHR-002y_b_2	japonicus	low	LMA_Zanz2020_0017_1B4[c]	japonicus	99.9	yes	expert	12	NA
373	Report_participant16	13	japonicus	J39	J39_GR-RVD-003b_a_1	Grisons	GR-RVD-003b_a_1	japonicus	high	LMA_Zanz2020_0013_1E2[c]	japonicus	99.9	no	expert	12	NA
374	Report_participant16	14	geniculatus	G17	G17_GR-RVD-009b_b_1	Grisons	GR-RVD-009b_b_1	geniculatus	low	LMA_Zanz2021_0059_1E1[c]	geniculatus	99.9	no	expert	12	NA
375	Report_participant16	15	albopictus	A02	A02_TI-MAN-003_b_1	Ticino	TI-MAN-003_b_1	albopictus	low	LMA_Zanz2020_0011_1D4[c]	albopictus	99.9	no	expert	12	NA
376	Report_participant16	16	albopictus	A15	A15_TI-BAL-001a_a_2	Ticino	TI-BAL-001a_a_2	albopictus	medium	LMA_Zanz2020_0018_1A2[c]	albopictus	99.9	no	expert	12	NA
377	Report_participant16	17	geniculatus	G26	G26_TI-ASC-010b_b_2	Ticino	TI-ASC-010b_b_2	geniculatus	low	LMA_Zanz2021_0059_1G2[c]	geniculatus	96	yes	expert	12	NA
378	Report_participant16	18	koreicus	K22	K22_GR-BRE-001a_a_8	Grisons	GR-BRE-001a_a_8	koreicus	medium	LMA_Zanz2020_0034_3D4[c]	koreicus	84	no	expert	12	NA
379	Report_participant16	19	japonicus	J06	J06_TI-GRV-002_a_3	Ticino	TI-GRV-002_a_3	japonicus	medium	LMA_Zanz2020_0011_1A3[c]	japonicus	compare	no	expert	12	NA
380	Report_participant16	20	koreicus	K19	K19_GR-BRE-001a_a_7	Grisons	GR-BRE-001a_a_7	koreicus	high	LMA_Zanz2020_0034_3D1[c]	koreicus	90	yes	expert	12	NA
381	Report_participant16	21	geniculatus	G10	G10_GR-GRO-014b_b_2	Grisons	GR-GRO-014b_b_2	geniculatus	high	LMA_Zanz2021_0059_1C2[c]	geniculatus	96	no	expert	12	NA
382	Report_participant16	22	geniculatus	G30	G30_TI-BEL-048a_a_2	Ticino	TI-BEL-048a_a_2	geniculatus	high	LMA_Zanz2021_0059_1I1[c]	geniculatus	96	no	expert	12	NA
383	Report_participant16	23	albopictus	A77	A77_TI-COL-010b_a_5	Ticino	TI-COL-010b_a_5	albopictus	high	LMA_Zanz2020_0048_1G2[c]	albopictus	99.9	no	expert	12	NA
384	Report_participant16	24	albopictus	J51	J51_ZH-ZHR-002a_a_1	Zurich	ZH-ZHR-002a_a_1	japonicus	low	LMA_Zanz2020_0021_1A1[c]	japonicus	99.9	no	expert	12	NA
385	Report_participant17	1	geniculatus	G17	G17_GR-RVD-009b_b_1	Grisons	GR-RVD-009b_b_1	geniculatus	low	LMA_Zanz2021_0059_1E1[c]	geniculatus	99.9	no	expert	13	NA
386	Report_participant17	2	japonicus	K07	K07_TI-COL-010b_a_1	Ticino	TI-COL-010b_a_1	koreicus	low	LMA_Zanz2020_0026_1A1[c]	koreicus	90	yes	expert	13	NA
387	Report_participant17	3	geniculatus	G33	G33_TI-MEN-051a_b_2	Ticino	TI-MEN-051a_b_2	geniculatus	low	LMA_Zanz2021_0059_1I4[c]	geniculatus	96	no	expert	13	NA
388	Report_participant17	4	koreicus	K01	K01_GR-BRE-001a_a_1	Grisons	GR-BRE-001a_a_1	koreicus	medium	LMA_Zanz2020_0018_1C3[c]	koreicus	99.9	yes	expert	13	NA
389	Report_participant17	5	albopictus	A06	A06_GE-LAN-002a_a_2	Geneva	GE-LAN-002a_a_2	albopictus	low	LMA_Zanz2020_0012_1B4[c]	albopictus	compare	yes	expert	13	NA
390	Report_participant17	6	japonicus	J17	J17_TI-POR-001_a_1	Ticino	TI-POR-001_a_1	japonicus	low	LMA_Zanz2020_0011_1G2[c]	japonicus	99.9	no	expert	13	NA
391	Report_participant17	7	albopictus	A66	A66_GR-RVD-002b_a_9	Grisons	GR-RVD-002b_a_9	albopictus	medium	LMA_Zanz2020_0048_1C1[c]	albopictus	99.9	yes	expert	13	NA
392	Report_participant17	8	japonicus	J57	J57_GR-CHR-002a_b_1	Grisons	GR-CHR-002a_b_1	japonicus	medium	LMA_Zanz2020_0021_1C4[c]	japonicus	99.9	no	expert	13	NA
393	Report_participant17	9	japonicus	K50	K50_TI-MOI-009b_a_3	Ticino	TI-MOI-009b_a_3	koreicus	low	LMA_Zanz2020_0036_1G1[c]	koreicus	99.9	yes	expert	13	NA
394	Report_participant17	10	geniculatus	G04	G04_VD-AIG-002b_a_2	Vaud	VD-AIG-002b_a_2	geniculatus	high	LMA_Zanz2021_0059_1A4[c]	geniculatus	compare	no	expert	13	NA
395	Report_participant17	11	geniculatus	G18	G18_GR-RVD-009b_b_2	Grisons	GR-RVD-009b_b_2	geniculatus	medium	LMA_Zanz2021_0059_1E2[c]	geniculatus	92.4	yes	expert	13	NA
396	Report_participant17	12	geniculatus	G34	G34_TI-MEN-079a_b_2	Ticino	TI-MEN-079a_b_2	geniculatus	medium	LMA_Zanz2021_0059_1J2[c]	geniculatus	96	no	expert	13	NA
397	Report_participant17	13	japonicus	K81	K81_GR-BRE-003a_a_5	Grisons	GR-BRE-003a_a_5	koreicus	medium	LMA_Zanz2020_0074_1D2[c]	koreicus	99.9	yes	expert	13	NA
398	Report_participant17	14	geniculatus	J29	J29_SZ-MUO-002a_b_3	Schwyz	SZ-MUO-002a_b_3	japonicus	high	LMA_Zanz2020_0013_1B3[c]	japonicus	99.9	no	expert	13	NA
399	Report_participant17	15	koreicus	K11	K11_GR-BRE-001a_a_5	Grisons	GR-BRE-001a_a_5	koreicus	high	LMA_Zanz2020_0034_3B1[c]	koreicus	90	yes	expert	13	NA
400	Report_participant17	16	albopictus	A24	A24_TI-CSP-011a_a_2	Ticino	TI-CSP-011a_a_2	albopictus	high	LMA_Zanz2020_0021_1D4[c]	albopictus	99.9	no	expert	13	NA
401	Report_participant17	17	albopictus	A58	A58_TI-CAN-002a_a_1	Ticino	TI-CAN-002a_a_1	albopictus	high	LMA_Zanz2020_0036_2A4[c]	albopictus	99.9	no	expert	13	NA
402	Report_participant17	18	albopictus	A74	A74_TI-COL-010b_a_2	Ticino	TI-COL-010b_a_2	albopictus	medium	LMA_Zanz2020_0048_1F3[c]	albopictus	99.9	no	expert	13	NA
403	Report_participant17	19	albopictus	A72	A72_GR-RVD-006b_a_1	Grisons	GR-RVD-006b_a_1	albopictus	low	LMA_Zanz2020_0048_1F1[c]	albopictus	99.9	no	expert	13	NA
404	Report_participant17	20	japonicus	J51	J51_ZH-ZHR-002a_a_1	Zurich	ZH-ZHR-002a_a_1	japonicus	low	LMA_Zanz2020_0021_1A1[c]	japonicus	99.9	no	expert	13	NA
405	Report_participant17	21	japonicus	K30	K30_GR-BRE-001a_b_1	Grisons	GR-BRE-001a_b_1	koreicus	high	LMA_Zanz2020_0034_3F4[c]	koreicus	95.7	yes	expert	13	NA
406	Report_participant17	22	geniculatus	G07	G07_GR-CAM-004a_b_1	Grisons	GR-CAM-004a_b_1	geniculatus	high	LMA_Zanz2021_0059_1B3[c]	geniculatus	95.7	no	expert	13	NA
407	Report_participant17	23	japonicus	J61	J61_TI-BEL-129a_a_2	Ticino	TI-BEL-129a_a_2	japonicus	high	LMA_Zanz2020_0036_1A2[c]	japonicus	90	no	expert	13	NA
408	Report_participant17	24	albopictus	J08	J08_TI-GRV-002_a_5	Ticino	TI-GRV-002_a_5	japonicus	medium	LMA_Zanz2020_0011_1B1[c]	japonicus	compare	yes	expert	13	NA
409	Report_participant18	1	albopictus	A42	A42_TI-CHI-006a_a_1	Ticino	TI-CHI-006a_a_1	albopictus	high	LMA_Zanz2020_0026_1D4[c]	albopictus	99.9	no	expert	14	NA
410	Report_participant18	2	japonicus	K23	K23_GR-BRE-001a_a_9	Grisons	GR-BRE-001a_a_9	koreicus	medium	LMA_Zanz2020_0034_3E1[c]	koreicus	90	no	expert	14	NA
411	Report_participant18	3	japonicus	J37	J37_GR-GRO-014a_a_1	Grisons	GR-GRO-014a_a_1	japonicus	medium	LMA_Zanz2020_0013_1D4[c]	japonicus	90	no	expert	14	NA
412	Report_participant18	4	albopictus	J11	J11_TI-TTO-001_a_1	Ticino	TI-TTO-001_a_1	japonicus	low	LMA_Zanz2020_0011_1E4[c]	japonicus	90	no	expert	14	NA
413	Report_participant18	5	albopictus	A37	A37_FRA-FEF-001a_a_4	France	FRA-FEF-001a_a_4	albopictus	medium	LMA_Zanz2020_0026_1C3[c]	albopictus	99.9	no	expert	14	NA
414	Report_participant18	6	geniculatus	G02	G02_SH-NAR-001e_b_3	Schaffhausen	SH-NAR-001e_b_3	geniculatus	high	LMA_Zanz2021_0059_1A2[c]	geniculatus	84	yes	expert	14	NA
415	Report_participant18	7	japonicus	J23	J23_SZ-FRI-001a_a_2	Schwyz	SZ-FRI-001a_a_2	japonicus	high	LMA_Zanz2020_0013_1A1[c]	japonicus	99.9	no	expert	14	NA
416	Report_participant18	8	geniculatus	G32	G32_TI-MEN-051a_b_1	Ticino	TI-MEN-051a_b_1	geniculatus	low	LMA_Zanz2021_0059_1I3[c]	geniculatus	99.9	yes	expert	14	NA
417	Report_participant18	9	geniculatus	G14	G14_GR-RVD-016a_b_2	Grisons	GR-RVD-016a_b_2	geniculatus	medium	LMA_Zanz2021_0059_1D2[c]	geniculatus	96	no	expert	14	NA
418	Report_participant18	10	albopictus	A15	A15_TI-BAL-001a_a_2	Ticino	TI-BAL-001a_a_2	albopictus	medium	LMA_Zanz2020_0018_1A2[c]	albopictus	99.9	no	expert	14	NA
419	Report_participant18	11	japonicus	A02	A02_TI-MAN-003_b_1	Ticino	TI-MAN-003_b_1	albopictus	low	LMA_Zanz2020_0011_1D4[c]	albopictus	99.9	no	expert	14	NA
420	Report_participant18	12	geniculatus	G01	G01_SH-NAR-001e_b_2	Schaffhausen	SH-NAR-001e_b_2	geniculatus	medium	LMA_Zanz2021_0059_1A1[c]	geniculatus	90	no	expert	14	NA
421	Report_participant18	13	japonicus	J51	J51_ZH-ZHR-002a_a_1	Zurich	ZH-ZHR-002a_a_1	japonicus	low	LMA_Zanz2020_0021_1A1[c]	japonicus	99.9	no	expert	14	NA
422	Report_participant18	14	japonicus	K73	K73_TI-MOI-009b_c_1	Grisons	TI-MOI-009b_c_1	koreicus	low	LMA_Zanz2020_0036_2A3[c]	koreicus	92.4	yes	expert	14	NA
423	Report_participant18	15	koreicus	K17	K17_GR-BRE-001a_a_7	Grisons	GR-BRE-001a_a_7	koreicus	high	LMA_Zanz2020_0034_3C3[c]	koreicus	99.9	yes	expert	14	NA
424	Report_participant18	16	japonicus	J54	J54_SZ-FRI-002b_d_1	Schwyz	SZ-FRI-002b_d_1	japonicus	high	LMA_Zanz2020_0021_1B3[c]	japonicus	compare	yes	expert	14	NA
425	Report_participant18	17	geniculatus	G06	G06_VD-AIG-002a_a_2	Vaud	VD-AIG-002a_a_2	geniculatus	high	LMA_Zanz2021_0059_1B2[c]	geniculatus	90	no	expert	14	NA
426	Report_participant18	18	koreicus	K75	K75_GR-BRE-006b_c_2	Grisons	GR-BRE-006b_c_2	koreicus	medium	LMA_Zanz2020_0074_1B2[c]	koreicus	99	yes	expert	14	NA
427	Report_participant18	19	albopictus	G17	G17_GR-RVD-009b_b_1	Grisons	GR-RVD-009b_b_1	geniculatus	low	LMA_Zanz2021_0059_1E1[c]	geniculatus	99.9	no	expert	14	NA
428	Report_participant18	20	koreicus	K19	K19_GR-BRE-001a_a_7	Grisons	GR-BRE-001a_a_7	koreicus	high	LMA_Zanz2020_0034_3D1[c]	koreicus	90	yes	expert	14	NA
429	Report_participant18	21	geniculatus	J16	J16_TI-TTO-001_d_2	Ticino	TI-TTO-001_d_2	japonicus	medium	LMA_Zanz2020_0011_1G1[c]	japonicus	99.9	no	expert	14	NA
430	Report_participant18	22	japonicus	A04	A04_TI-MAN-003_c_3	Ticino	TI-MAN-003_c_3	albopictus	low	LMA_Zanz2020_0011_1E3[c]	albopictus	99.9	no	expert	14	NA
431	Report_participant18	23	japonicus	K55	K55_TI-MOI-009b_a_4	Ticino	TI-MOI-009b_a_4	koreicus	low	LMA_Zanz2020_0036_1H4[c]	koreicus	92.4	yes	expert	14	NA
432	Report_participant18	24	albopictus	A70	A70_GR-RVD-002b_a_19	Grisons	GR-RVD-002b_a_19	albopictus	high	LMA_Zanz2020_0048_1E3[c]	albopictus	86	yes	expert	14	NA
433	Report_participant19	1	geniculatus	A19	A19_TI-BAL-022b_a_1	Ticino	TI-BAL-022b_a_1	albopictus	high	LMA_Zanz2020_0018_1B4[c]	albopictus	78	no	expert	14	NA
434	Report_participant19	2	albopictus	K08	K08_TI-COL-010b_a_2	Grisons	TI-COL-010b_a_2	koreicus	medium	LMA_Zanz2020_0026_1A2[c]	koreicus	90	yes	expert	14	NA
435	Report_participant19	3	koreicus	J09	J09_TI-GRV-002_c_2	Ticino	TI-GRV-002_c_2	japonicus	low	LMA_Zanz2020_0011_1C1[c]	japonicus	99.9	no	expert	14	NA
436	Report_participant19	4	albopictus	J03	J03_ZH-ZHR-002z_b_1	Zurich	ZH-ZHR-002z_b_1	japonicus	high	LMA_Zanz2020_0009_1B2[c]	japonicus	compare	yes	expert	14	NA
437	Report_participant19	5	geniculatus	A67	A67_GR-RVD-002b_a_13	Grisons	GR-RVD-002b_a_13	albopictus	medium	LMA_Zanz2020_0048_1D1[c]	albopictus	99.9	no	expert	14	NA
438	Report_participant19	6	albopictus	G09	G09_GR-GRO-014b_b_1	Grisons	GR-GRO-014b_b_1	geniculatus	high	LMA_Zanz2021_0059_1C1[c]	geniculatus	99.9	yes	expert	14	NA
439	Report_participant19	7	geniculatus	A28	A28_TI-CDO-012b_a_2	Ticino	TI-CDO-12b_a_2	albopictus	high	LMA_Zanz2020_0021_1F1[c]	albopictus	99.9	no	expert	14	NA
440	Report_participant19	8	japonicus	J58	J58_GR-CHR-003b_b_1	Grisons	GR-CHR-003b_b_1	japonicus	medium	LMA_Zanz2020_0021_1D1[c]	japonicus	99.9	yes	expert	14	NA
441	Report_participant19	9	koreicus	J90	J90_GR-BRE-006b_a_4	Grisons	GR-BRE-006b_a_4	koreicus	high	LMA_Zanz2020_0074_1A4[c]	japonicus	compare	yes	expert	14	NA
442	Report_participant19	10	albopictus	G28	G28_TI-LOS-002a_b_1	Ticino	TI-LOS-002a_b_1	geniculatus	medium	LMA_Zanz2021_0059_1H3[c]	geniculatus	96	no	expert	14	NA
443	Report_participant19	11	geniculatus	A02	A02_TI-MAN-003_b_1	Ticino	TI-MAN-003_b_1	albopictus	low	LMA_Zanz2020_0011_1D4[c]	albopictus	99.9	no	expert	14	NA
444	Report_participant19	12	albopictus	G26	G26_TI-ASC-010b_b_2	Ticino	TI-ASC-010b_b_2	geniculatus	low	LMA_Zanz2021_0059_1G2[c]	geniculatus	96	yes	expert	14	NA
445	Report_participant19	13	albopictus	K29	K29_GR-BRE-001a_b_1	Grisons	GR-BRE-001a_b_1	koreicus	high	LMA_Zanz2020_0034_3F3[c]	koreicus	89.1	yes	expert	14	NA
446	Report_participant19	14	geniculatus	K54	K54_TI-MOI-009b_a_4	Ticino	TI-MOI-009b_a_4	koreicus	low	LMA_Zanz2020_0036_1H3[c]	koreicus	99	yes	expert	14	NA
447	Report_participant19	15	albopictus	J37	J37_GR-GRO-014a_a_1	Grisons	GR-GRO-014a_a_1	japonicus	medium	LMA_Zanz2020_0013_1D4[c]	japonicus	90	no	expert	14	NA
448	Report_participant19	16	koreicus	K38	K38_GR-BRU-001a_b_1	Grisons	GR-BRU-001a_b_1	koreicus	low	LMA_Zanz2020_0034_3I1[c]	koreicus	99.9	no	expert	14	NA
449	Report_participant19	17	geniculatus	A72	A72_GR-RVD-006b_a_1	Grisons	GR-RVD-006b_a_1	albopictus	low	LMA_Zanz2020_0048_1F1[c]	albopictus	99.9	no	expert	14	NA
450	Report_participant19	18	albopictus	G27	G27_TI-BEL-016a_b_2	Ticino	TI-BEL-016a_b_2	geniculatus	low	LMA_Zanz2021_0059_1H2[c]	geniculatus	99.9	yes	expert	14	NA
451	Report_participant19	19	japonicus	J07	J07_TI-GRV-002_a_4	Ticino	TI-GRV-002_a_4	japonicus	low	LMA_Zanz2020_0011_1A4[c]	japonicus	90	no	expert	14	NA
452	Report_participant19	20	albopictus	G01	G01_SH-NAR-001e_b_2	Schaffhausen	SH-NAR-001e_b_2	geniculatus	medium	LMA_Zanz2021_0059_1A1[c]	geniculatus	90	no	expert	14	NA
453	Report_participant19	21	albopictus	K80	K80_GR-BRE-003a_a_3	Grisons	GR-BRE-003a_a_3	koreicus	medium	LMA_Zanz2020_0074_1C4[c]	koreicus	99.9	yes	expert	14	NA
454	Report_participant19	22	albopictus	G22	G22_GR-RVD-015a_b_1	Grisons	GR-RVD-015a_b_1	geniculatus	high	LMA_Zanz2021_0059_1F2[c]	geniculatus	84	no	expert	14	NA
455	Report_participant19	23	geniculatus	A46	A46_TI-GOR-007b_a_2	Ticino	TI-GOR-007b_a_2	albopictus	medium	LMA_Zanz2020_0034_3I4[c]	albopictus	99.9	no	expert	14	NA
456	Report_participant19	24	koreicus	K79	K79_GR-BRE-003a_a_2	Ticino	GR-BRE-003a_a_2	koreicus	high	LMA_Zanz2020_0074_1C3[c]	koreicus	95.7	yes	expert	14	NA
457	Report_participant20	1	albopictus	J07	J07_TI-GRV-002_a_4	Ticino	TI-GRV-002_a_4	japonicus	low	LMA_Zanz2020_0011_1A4[c]	japonicus	90	no	expert	10	NA
458	Report_participant20	2	japonicus	K22	K22_GR-BRE-001a_a_8	Grisons	GR-BRE-001a_a_8	koreicus	medium	LMA_Zanz2020_0034_3D4[c]	koreicus	84	no	expert	10	NA
459	Report_participant20	3	geniculatus	G32	G32_TI-MEN-051a_b_1	Ticino	TI-MEN-051a_b_1	geniculatus	low	LMA_Zanz2021_0059_1I3[c]	geniculatus	99.9	yes	expert	10	NA
460	Report_participant20	4	albopictus	A69	A69_GR-RVD-002b_a_18	Grisons	GR-RVD-002b_a_18	albopictus	high	LMA_Zanz2020_0048_1E2[c]	albopictus	99.9	no	expert	10	NA
461	Report_participant20	5	geniculatus	J08	J08_TI-GRV-002_a_5	Ticino	TI-GRV-002_a_5	japonicus	medium	LMA_Zanz2020_0011_1B1[c]	japonicus	compare	yes	expert	10	NA
462	Report_participant20	6	geniculatus	G16	G16_G8_GR-RVD-015a_b_1	Grisons	GR-RVD-015a_b_1-G8	geniculatus	low	LMA_Zanz2021_0059_1D4[c]	geniculatus	99.9	no	expert	10	NA
463	Report_participant20	7	koreicus	K63	K63_TI-MOI-009b_a_9	Ticino	TI-MOI-009b_a_9	koreicus	low	LMA_Zanz2020_0036_1J4[c]	koreicus	90	yes	expert	10	NA
464	Report_participant20	8	geniculatus	G19	G19_GR-RVD-009b_b_3	Grisons	GR-RVD-009b_b_3	geniculatus	medium	LMA_Zanz2021_0059_1E3[c]	geniculatus	99.9	yes	expert	10	NA
465	Report_participant20	9	albopictus	J10	J10_TI-GRV-002_c_3	Ticino	TI-GRV-002_c_3	japonicus	low	LMA_Zanz2020_0011_1C2[c]	japonicus	99.9	no	expert	10	i dont know
466	Report_participant20	10	geniculatus	J25	J25_SZ-FRI-001b_a_1	Schwyz	SZ-FRI-001b_a_1	japonicus	high	LMA_Zanz2020_0013_1A3[c]	japonicus	96	no	expert	10	NA
467	Report_participant20	11	geniculatus	G09	G09_GR-GRO-014b_b_1	Grisons	GR-GRO-014b_b_1	geniculatus	high	LMA_Zanz2021_0059_1C1[c]	geniculatus	99.9	yes	expert	10	NA
468	Report_participant20	12	geniculatus	G28	G28_TI-LOS-002a_b_1	Ticino	TI-LOS-002a_b_1	geniculatus	medium	LMA_Zanz2021_0059_1H3[c]	geniculatus	96	no	expert	10	NA
469	Report_participant20	13	koreicus	K52	K52_TI-MOI-009b_a_3	Ticino	TI-MOI-009b_a_3	koreicus	low	LMA_Zanz2020_0036_1H1[c]	koreicus	99.9	yes	expert	10	NA
470	Report_participant20	14	albopictus	A60	A60_TI-CAN-002a_a_3	Ticino	TI-CAN-002a_a_3	albopictus	medium	LMA_Zanz2020_0036_2B2[c]	albopictus	99.9	no	expert	10	NA
471	Report_participant20	15	japonicus	K32	K32_GR-BRE-001a_b_1	Grisons	GR-BRE-001a_b_1	koreicus	high	LMA_Zanz2020_0034_3G2[c]	koreicus	92.4	yes	expert	10	NA
472	Report_participant20	16	albopictus	A77	A77_TI-COL-010b_a_5	Ticino	TI-COL-010b_a_5	albopictus	high	LMA_Zanz2020_0048_1G2[c]	albopictus	99.9	no	expert	10	NA
473	Report_participant20	17	japonicus	J13	J13_TI-TTO-001_b_1	Ticino	TI-TTO-001_b_1	japonicus	medium	LMA_Zanz2020_0011_1F2[c]	japonicus	99.9	yes	expert	10	NA
474	Report_participant20	18	albopictus	A22	A22_TI-CHI-022a_a_1	Ticino	TI-CHI-022a_a_1	albopictus	medium	LMA_Zanz2020_0018_1E2[c]	albopictus	99.9	yes	expert	10	NA
475	Report_participant20	19	albopictus	A06	A06_GE-LAN-002a_a_2	Geneva	GE-LAN-002a_a_2	albopictus	low	LMA_Zanz2020_0012_1B4[c]	albopictus	compare	yes	expert	10	NA
476	Report_participant20	20	koreicus	K31	K31_GR-BRE-001a_b_1	Grisons	GR-BRE-001a_b_1	koreicus	high	LMA_Zanz2020_0034_3G1[c]	koreicus	90	yes	expert	10	NA
477	Report_participant20	21	albopictus	A05	A05_GE-LAN-002a_a_1	Geneva	GE-LAN-002a_a_1	albopictus	low	LMA_Zanz2020_0012_1B3[c]	albopictus	compare	yes	expert	10	i dont know
478	Report_participant20	22	koreicus	K05	K05_GR-BRE-001a_c_4	Grisons	GR-BRE-001a_c_4	koreicus	medium	LMA_Zanz2020_0018_1E1[c]	koreicus	99.9	yes	expert	10	NA
479	Report_participant20	23	japonicus	J36	J36_GR-GRO-011b_b_1	Grisons	GR-GRO-011b_b_1	japonicus	high	LMA_Zanz2020_0013_1D3[c]	japonicus	99.9	no	expert	10	NA
480	Report_participant20	24	geniculatus	G30	G30_TI-BEL-048a_a_2	Ticino	TI-BEL-048a_a_2	geniculatus	high	LMA_Zanz2021_0059_1I1[c]	geniculatus	96	no	expert	10	NA
481	Report_participant21	1	japonicus	K26	K26_GR-BRE-001a_a_12	Grisons	GR-BRE-001a_a_12	koreicus	medium	LMA_Zanz2020_0034_3E4[c]	koreicus	99	no	expert	6	NA
482	Report_participant21	2	japonicus	K51	K51_TI-MOI-009b_a_3	Ticino	TI-MOI-009b_a_3	koreicus	low	LMA_Zanz2020_0036_1G2[c]	koreicus	99.9	yes	expert	6	NA
483	Report_participant21	3	albopictus	A58	A58_TI-CAN-002a_a_1	Ticino	TI-CAN-002a_a_1	albopictus	high	LMA_Zanz2020_0036_2A4[c]	albopictus	99.9	no	expert	6	NA
484	Report_participant21	4	japonicus	K29	K29_GR-BRE-001a_b_1	Grisons	GR-BRE-001a_b_1	koreicus	high	LMA_Zanz2020_0034_3F3[c]	koreicus	89.1	yes	expert	6	NA
485	Report_participant21	5	japonicus	K80	K80_GR-BRE-003a_a_3	Grisons	GR-BRE-003a_a_3	koreicus	medium	LMA_Zanz2020_0074_1C4[c]	koreicus	99.9	yes	expert	6	NA
486	Report_participant21	6	japonicus	K82	K82_GR-BRE-003a_a_6	Grisons	GR-BRE-003a_a_6	koreicus	high	LMA_Zanz2020_0074_1D3[c]	koreicus	99.9	yes	expert	6	NA
487	Report_participant21	7	geniculatus	G28	G28_TI-LOS-002a_b_1	Ticino	TI-LOS-002a_b_1	geniculatus	medium	LMA_Zanz2021_0059_1H3[c]	geniculatus	96	no	expert	6	NA
488	Report_participant21	8	geniculatus	G32	G32_TI-MEN-051a_b_1	Ticino	TI-MEN-051a_b_1	geniculatus	low	LMA_Zanz2021_0059_1I3[c]	geniculatus	99.9	yes	expert	6	NA
489	Report_participant21	9	geniculatus	G15	G15_GR-RVD-016a_b_3	Grisons	GR-RVD-016a_b_3	geniculatus	medium	LMA_Zanz2021_0059_1D3[c]	geniculatus	99	yes	expert	6	NA
490	Report_participant21	10	geniculatus	G12	G12_GR-GRO-015b_a_2	Grisons	GR-GRO-015b_a_2	geniculatus	high	LMA_Zanz2021_0059_1C4[c]	geniculatus	99.9	no	expert	6	NA
491	Report_participant21	11	geniculatus	G03	G03_VD-AIG-002b_a_1	Vaud	VD-AIG-002b_a_1	geniculatus	high	LMA_Zanz2021_0059_1A3[c]	geniculatus	compare	no	expert	6	NA
492	Report_participant21	12	geniculatus	G31	G31_TI-BEL-048a_a_3	Ticino	TI-BEL-048a_a_3	geniculatus	low	LMA_Zanz2021_0059_1I2[c]	geniculatus	99.9	yes	expert	6	NA
493	Report_participant21	13	albopictus	A14	A14_GE-LAN-001b_b_1	Geneva	GE-LAN-001b_b_1	albopictus	high	LMA_Zanz2020_0017_1C1[c]	albopictus	99.9	yes	expert	6	NA
494	Report_participant21	14	albopictus	A13	A13_GR-RVD-019b_a_1	Grisons	GR-RVD-019b_a_1	albopictus	low	LMA_Zanz2020_0013_1G1[c]	albopictus	99.9	no	expert	6	NA
495	Report_participant21	15	koreicus	K63	K63_TI-MOI-009b_a_9	Ticino	TI-MOI-009b_a_9	koreicus	low	LMA_Zanz2020_0036_1J4[c]	koreicus	90	yes	expert	6	NA
496	Report_participant21	16	albopictus	J57	J57_GR-CHR-002a_b_1	Grisons	GR-CHR-002a_b_1	japonicus	medium	LMA_Zanz2020_0021_1C4[c]	japonicus	99.9	no	expert	6	NA
497	Report_participant21	17	albopictus	J01	J01_ZH-ZHR-002y_a_4	Zurich	ZH-ZHR-002y_a_4	japonicus	low	LMA_Zanz2020_0009_1A2[c]	japonicus	compare	no	expert	6	NA
498	Report_participant21	18	albopictus	A48	A48_TI-GOR-007b_a_4	Ticino	TI-GOR-007b_a_4	albopictus	medium	LMA_Zanz2020_0034_3J2[c]	albopictus	99.9	no	expert	6	NA
499	Report_participant21	19	japonicus	J52	J52_SZ-TUG-001b_a_1	Schwyz	SZ-TUG-001b_a_1	japonicus	low	LMA_Zanz2020_0021_1A4[c]	japonicus	99.9	no	expert	6	NA
500	Report_participant21	20	japonicus	J42	J42_GR-RVD-020a_a_1	Grisons	GR-RVD-020a_a_1	japonicus	medium	LMA_Zanz2020_0013_1G2[c]	japonicus	99.9	no	expert	6	NA
501	Report_participant21	21	albopictus	A72	A72_GR-RVD-006b_a_1	Grisons	GR-RVD-006b_a_1	albopictus	low	LMA_Zanz2020_0048_1F1[c]	albopictus	99.9	no	expert	6	NA
502	Report_participant21	22	albopictus	J74	J74_GR-RVD-002b_a_11	Grisons	GR-RVD-002b_a_11	japonicus	high	LMA_Zanz2020_0048_1C3[c]	japonicus	99.9	yes	expert	6	NA
503	Report_participant21	23	japonicus	J36	J36_GR-GRO-011b_b_1	Grisons	GR-GRO-011b_b_1	japonicus	high	LMA_Zanz2020_0013_1D3[c]	japonicus	99.9	no	expert	6	NA
504	Report_participant21	24	albopictus	A37	A37_FRA-FEF-001a_a_4	France	FRA-FEF-001a_a_4	albopictus	medium	LMA_Zanz2020_0026_1C3[c]	albopictus	99.9	no	expert	6	NA
505	Report_participant22	1	japonicus	J02	J02_ZH-ZHR-002y_c_1	Zurich	ZH-ZHR-002y_c_1	japonicus	high	LMA_Zanz2020_0009_1A3[c]	japonicus	99.9	no	expert	10	NA
506	Report_participant22	2	koreicus	K16	K16_GR-BRE-001a_a_7	Grisons	GR-BRE-001a_a_7	koreicus	high	LMA_Zanz2020_0034_3C2[c]	koreicus	99.9	yes	expert	10	NA
507	Report_participant22	3	geniculatus	G21	G21_GR-RVD-007a_b_2	Grisons	GR-RVD-007a_b_2	geniculatus	high	LMA_Zanz2021_0059_1F1[c]	geniculatus	79.2	no	expert	10	NA
508	Report_participant22	4	koreicus	K66	K66_TI-MOI-009b_a_9	Ticino	TI-MOI-009b_a_9	koreicus	low	LMA_Zanz2020_0036_1K3[c]	koreicus	85.8	yes	expert	10	NA
509	Report_participant22	5	albopictus	A58	A58_TI-CAN-002a_a_1	Ticino	TI-CAN-002a_a_1	albopictus	high	LMA_Zanz2020_0036_2A4[c]	albopictus	99.9	no	expert	10	NA
510	Report_participant22	6	albopictus	K80	K80_GR-BRE-003a_a_3	Grisons	GR-BRE-003a_a_3	koreicus	medium	LMA_Zanz2020_0074_1C4[c]	koreicus	99.9	yes	expert	10	NA
511	Report_participant22	7	albopictus	J45	J45_ZH-ZHR-002v_a_2	Zurich	ZH-ZHR-002v_a_2	japonicus	medium	LMA_Zanz2020_0017_1A4[c]	japonicus	96	yes	expert	10	NA
512	Report_participant22	8	geniculatus	G25	G25_TI-ASC-010b_b_1	Ticino	TI-ASC-010b_b_1	geniculatus	low	LMA_Zanz2021_0059_1G1[c]	geniculatus	79.2	yes	expert	10	NA
513	Report_participant22	9	albopictus	J23	J23_SZ-FRI-001a_a_2	Schwyz	SZ-FRI-001a_a_2	japonicus	high	LMA_Zanz2020_0013_1A1[c]	japonicus	99.9	no	expert	10	NA
514	Report_participant22	10	geniculatus	J07	J07_TI-GRV-002_a_4	Ticino	TI-GRV-002_a_4	japonicus	low	LMA_Zanz2020_0011_1A4[c]	japonicus	90	no	expert	10	It was totally not clear for me, just gave a tip
515	Report_participant22	11	albopictus	J17	J17_TI-POR-001_a_1	Ticino	TI-POR-001_a_1	japonicus	low	LMA_Zanz2020_0011_1G2[c]	japonicus	99.9	no	expert	10	NA
516	Report_participant22	12	albopictus	A52	A52_TI-BAL-007a_a_1	Ticino	TI-BAL-007a_a_1	albopictus	high	LMA_Zanz2020_0036_1A3[c]	albopictus	99.9	no	expert	10	NA
517	Report_participant22	13	albopictus	A74	A74_TI-COL-010b_a_2	Ticino	TI-COL-010b_a_2	albopictus	medium	LMA_Zanz2020_0048_1F3[c]	albopictus	99.9	no	expert	10	NA
518	Report_participant22	14	japonicus	K77	K77_GR-BRE-006b_c_5	Grisons	GR-BRE-006b_c_5	koreicus	medium	LMA_Zanz2020_0074_1C1[c]	koreicus	99.9	yes	expert	10	NA
519	Report_participant22	15	albopictus	A17	A17_TI-BAL-002b_a_2	Ticino	TI-BAL-002b_a_2	albopictus	medium	LMA_Zanz2020_0018_1B1[c]	albopictus	99.9	yes	expert	10	NA
520	Report_participant22	16	geniculatus	G15	G15_GR-RVD-016a_b_3	Grisons	GR-RVD-016a_b_3	geniculatus	medium	LMA_Zanz2021_0059_1D3[c]	geniculatus	99	yes	expert	10	NA
521	Report_participant22	17	geniculatus	G08	G08_GR-CAM-004a_b_2	Grisons	GR-CAM-004a_b_2	geniculatus	high	LMA_Zanz2021_0059_1B4[c]	geniculatus	89.1	no	expert	10	NA
522	Report_participant22	18	geniculatus	G26	G26_TI-ASC-010b_b_2	Ticino	TI-ASC-010b_b_2	geniculatus	low	LMA_Zanz2021_0059_1G2[c]	geniculatus	96	yes	expert	10	NA
523	Report_participant22	19	albopictus	A07	A07_GE-LAN-002a_a_4	Geneva	GE-LAN-002a_a_4	albopictus	low	LMA_Zanz2020_0012_1C2[c]	albopictus	98	no	expert	10	NA
524	Report_participant22	20	japonicus	K55	K55_TI-MOI-009b_a_4	Ticino	TI-MOI-009b_a_4	koreicus	low	LMA_Zanz2020_0036_1H4[c]	koreicus	92.4	yes	expert	10	NA
525	Report_participant22	21	japonicus	J41	J41_GR-RVD-010b_d_1	Grisons	GR-RVD-010b_d_1	japonicus	medium	LMA_Zanz2020_0013_1E4[c]	japonicus	99.9	no	expert	10	NA
526	Report_participant22	22	albopictus	A01	A01_TI-MAN-003_a_1	Ticino	TI-MAN-003_a_1	albopictus	low	LMA_Zanz2020_0011_1D1[c]	albopictus	99.9	no	expert	10	NA
527	Report_participant22	23	geniculatus	G34	G34_TI-MEN-079a_b_2	Ticino	TI-MEN-079a_b_2	geniculatus	medium	LMA_Zanz2021_0059_1J2[c]	geniculatus	96	no	expert	10	NA
528	Report_participant22	24	koreicus	K31	K31_GR-BRE-001a_b_1	Grisons	GR-BRE-001a_b_1	koreicus	high	LMA_Zanz2020_0034_3G1[c]	koreicus	90	yes	expert	10	NA
529	Report_participant23	1	koreicus	K11	K11_GR-BRE-001a_a_5	Grisons	GR-BRE-001a_a_5	koreicus	high	LMA_Zanz2020_0034_3B1[c]	koreicus	90	yes	expert	16	NA
530	Report_participant23	2	geniculatus	G28	G28_TI-LOS-002a_b_1	Ticino	TI-LOS-002a_b_1	geniculatus	medium	LMA_Zanz2021_0059_1H3[c]	geniculatus	96	no	expert	16	NA
531	Report_participant23	3	japonicus	J37	J37_GR-GRO-014a_a_1	Grisons	GR-GRO-014a_a_1	japonicus	medium	LMA_Zanz2020_0013_1D4[c]	japonicus	90	no	expert	16	NA
532	Report_participant23	4	albopictus	A54	A54_TI-NOV-003b_a_4	Ticino	TI-NOV-003b_a_4	albopictus	medium	LMA_Zanz2020_0036_1C1[c]	albopictus	99.9	no	expert	16	NA
533	Report_participant23	5	japonicus	J03	J03_ZH-ZHR-002z_b_1	Zurich	ZH-ZHR-002z_b_1	japonicus	high	LMA_Zanz2020_0009_1B2[c]	japonicus	compare	yes	expert	16	NA
534	Report_participant23	6	geniculatus	G15	G15_GR-RVD-016a_b_3	Grisons	GR-RVD-016a_b_3	geniculatus	medium	LMA_Zanz2021_0059_1D3[c]	geniculatus	99	yes	expert	16	NA
535	Report_participant23	7	albopictus	A69	A69_GR-RVD-002b_a_18	Grisons	GR-RVD-002b_a_18	albopictus	high	LMA_Zanz2020_0048_1E2[c]	albopictus	99.9	no	expert	16	NA
536	Report_participant23	8	koreicus	J51	J51_ZH-ZHR-002a_a_1	Zurich	ZH-ZHR-002a_a_1	japonicus	low	LMA_Zanz2020_0021_1A1[c]	japonicus	99.9	no	expert	16	NA
537	Report_participant23	9	albopictus	A06	A06_GE-LAN-002a_a_2	Geneva	GE-LAN-002a_a_2	albopictus	low	LMA_Zanz2020_0012_1B4[c]	albopictus	compare	yes	expert	16	NA
538	Report_participant23	10	geniculatus	G33	G33_TI-MEN-051a_b_2	Ticino	TI-MEN-051a_b_2	geniculatus	low	LMA_Zanz2021_0059_1I4[c]	geniculatus	96	no	expert	16	NA
539	Report_participant23	11	albopictus	A01	A01_TI-MAN-003_a_1	Ticino	TI-MAN-003_a_1	albopictus	low	LMA_Zanz2020_0011_1D1[c]	albopictus	99.9	no	expert	16	NA
540	Report_participant23	12	albopictus	A09	A09_GR-RVD-012a_a_1	Grisons	GR-RVD-012a_a_1	albopictus	medium	LMA_Zanz2020_0013_1F1[c]	albopictus	96	no	expert	16	NA
541	Report_participant23	13	koreicus	K75	K75_GR-BRE-006b_c_2	Grisons	GR-BRE-006b_c_2	koreicus	medium	LMA_Zanz2020_0074_1B2[c]	koreicus	99	yes	expert	16	NA
542	Report_participant23	14	geniculatus	G17	G17_GR-RVD-009b_b_1	Grisons	GR-RVD-009b_b_1	geniculatus	low	LMA_Zanz2021_0059_1E1[c]	geniculatus	99.9	no	expert	16	NA
543	Report_participant23	15	geniculatus	G21	G21_GR-RVD-007a_b_2	Grisons	GR-RVD-007a_b_2	geniculatus	high	LMA_Zanz2021_0059_1F1[c]	geniculatus	79.2	no	expert	16	NA
544	Report_participant23	16	koreicus	K09	K09_G4_GR-BRE-001a_a_1	Grisons	GR-BRE-001a_a_1	koreicus	high	LMA_Zanz2020_0034_3A1[c]	koreicus	99.9	no	expert	16	NA
545	Report_participant23	17	albopictus	J07	J07_TI-GRV-002_a_4	Ticino	TI-GRV-002_a_4	japonicus	low	LMA_Zanz2020_0011_1A4[c]	japonicus	90	no	expert	16	DOUBTFUL
546	Report_participant23	18	japonicus	J12	J12_TI-TTO-001_a_2	Ticino	TI-TTO-001_a_2	japonicus	medium	LMA_Zanz2020_0011_1F1[c]	japonicus	99.9	no	expert	16	NA
547	Report_participant23	19	albopictus	A71	A71_GR-RVD-002b_a_20	Grisons	GR-RVD-002b_a_20	albopictus	high	LMA_Zanz2020_0048_1E4[c]	albopictus	99.9	no	expert	16	NA
548	Report_participant23	20	japonicus	J22	J22_ZH-ZHR-002a_b_2	Zurich	ZH-ZHR-002a_b_2	japonicus	high	LMA_Zanz2020_0012_1B1[c]	japonicus	compare	yes	expert	16	NA
549	Report_participant23	21	koreicus	K01	K01_GR-BRE-001a_a_1	Grisons	GR-BRE-001a_a_1	koreicus	medium	LMA_Zanz2020_0018_1C3[c]	koreicus	99.9	yes	expert	16	NA
550	Report_participant23	22	japonicus	K57	K57_TI-MOI-009b_a_6	Ticino	TI-MOI-009b_a_6	koreicus	low	LMA_Zanz2020_0036_1I2[c]	koreicus	99	yes	expert	16	NA
551	Report_participant23	23	geniculatus	G20	G20_GR-RVD-007a_b_1	Grisons	GR-RVD-007a_b_1	geniculatus	high	LMA_Zanz2021_0059_1E4[c]	geniculatus	78	no	expert	16	NA
552	Report_participant23	24	japonicus	K66	K66_TI-MOI-009b_a_9	Ticino	TI-MOI-009b_a_9	koreicus	low	LMA_Zanz2020_0036_1K3[c]	koreicus	85.8	yes	expert	16	NA
553	Report_participant24	1	geniculatus	K54	K54_TI-MOI-009b_a_4	Ticino	TI-MOI-009b_a_4	koreicus	low	LMA_Zanz2020_0036_1H3[c]	koreicus	99	yes	expert	4	NA
554	Report_participant24	2	koreicus	K02	K02_GR-BRE-001a_a_2	Grisons	GR-BRE-001a_a_2	koreicus	medium	LMA_Zanz2020_0018_1C4[c]	koreicus	79.2	yes	expert	4	NA
555	Report_participant24	3	geniculatus	J66	J66_GR-RVD-002b_a_2	Grisons	GR-RVD-002b_a_2	japonicus	medium	LMA_Zanz2020_0048_1A2[c]	japonicus	99.9	yes	expert	4	NA
556	Report_participant24	4	geniculatus	G25	G25_TI-ASC-010b_b_1	Ticino	TI-ASC-010b_b_1	geniculatus	low	LMA_Zanz2021_0059_1G1[c]	geniculatus	79.2	yes	expert	4	NA
557	Report_participant24	5	koreicus	K30	K30_GR-BRE-001a_b_1	Grisons	GR-BRE-001a_b_1	koreicus	high	LMA_Zanz2020_0034_3F4[c]	koreicus	95.7	yes	expert	4	NA
558	Report_participant24	6	geniculatus	J12	J12_TI-TTO-001_a_2	Ticino	TI-TTO-001_a_2	japonicus	medium	LMA_Zanz2020_0011_1F1[c]	japonicus	99.9	no	expert	4	NA
559	Report_participant24	7	geniculatus	G08	G08_GR-CAM-004a_b_2	Grisons	GR-CAM-004a_b_2	geniculatus	high	LMA_Zanz2021_0059_1B4[c]	geniculatus	89.1	no	expert	4	NA
560	Report_participant24	8	japonicus	J11	J11_TI-TTO-001_a_1	Ticino	TI-TTO-001_a_1	japonicus	low	LMA_Zanz2020_0011_1E4[c]	japonicus	90	no	expert	4	NA
561	Report_participant24	9	albopictus	A29	A29_TI-CDO-012b_a_3	Ticino	TI-CDO-12b_a_3	albopictus	high	LMA_Zanz2020_0021_1F2[c]	albopictus	99.9	no	expert	4	NA
562	Report_participant24	10	geniculatus	G22	G22_GR-RVD-015a_b_1	Grisons	GR-RVD-015a_b_1	geniculatus	high	LMA_Zanz2021_0059_1F2[c]	geniculatus	84	no	expert	4	NA
563	Report_participant24	11	albopictus	A13	A13_GR-RVD-019b_a_1	Grisons	GR-RVD-019b_a_1	albopictus	low	LMA_Zanz2020_0013_1G1[c]	albopictus	99.9	no	expert	4	NA
564	Report_participant24	12	albopictus	A73	A73_TI-COL-010b_a_1	Ticino	TI-COL-010b_a_1	albopictus	high	LMA_Zanz2020_0048_1F2[c]	albopictus	99.9	no	expert	4	NA
565	Report_participant24	13	albopictus	A47	A47_TI-GOR-007b_a_3	Ticino	TI-GOR-007b_a_3	albopictus	medium	LMA_Zanz2020_0034_3J1[c]	albopictus	99.9	yes	expert	4	NA
566	Report_participant24	14	japonicus	J26	J26_SZ-FRI-001b_b_1	Schwyz	SZ-FRI-001b_b_1	japonicus	high	LMA_Zanz2020_0013_1A4[c]	japonicus	99.9	no	expert	4	NA
567	Report_participant24	15	geniculatus	G14	G14_GR-RVD-016a_b_2	Grisons	GR-RVD-016a_b_2	geniculatus	medium	LMA_Zanz2021_0059_1D2[c]	geniculatus	96	no	expert	4	NA
568	Report_participant24	16	koreicus	K79	K79_GR-BRE-003a_a_2	Ticino	GR-BRE-003a_a_2	koreicus	high	LMA_Zanz2020_0074_1C3[c]	koreicus	95.7	yes	expert	4	NA
569	Report_participant24	17	geniculatus	G15	G15_GR-RVD-016a_b_3	Grisons	GR-RVD-016a_b_3	geniculatus	medium	LMA_Zanz2021_0059_1D3[c]	geniculatus	99	yes	expert	4	NA
570	Report_participant24	18	koreicus	K07	K07_TI-COL-010b_a_1	Ticino	TI-COL-010b_a_1	koreicus	low	LMA_Zanz2020_0026_1A1[c]	koreicus	90	yes	expert	4	NA
571	Report_participant24	19	albopictus	J51	J51_ZH-ZHR-002a_a_1	Zurich	ZH-ZHR-002a_a_1	japonicus	low	LMA_Zanz2020_0021_1A1[c]	japonicus	99.9	no	expert	4	NA
572	Report_participant24	20	japonicus	K22	K22_GR-BRE-001a_a_8	Grisons	GR-BRE-001a_a_8	koreicus	medium	LMA_Zanz2020_0034_3D4[c]	koreicus	84	no	expert	4	NA
573	Report_participant24	21	geniculatus	G16	G16_G8_GR-RVD-015a_b_1	Grisons	GR-RVD-015a_b_1-G8	geniculatus	low	LMA_Zanz2021_0059_1D4[c]	geniculatus	99.9	no	expert	4	NA
574	Report_participant24	22	albopictus	A01	A01_TI-MAN-003_a_1	Ticino	TI-MAN-003_a_1	albopictus	low	LMA_Zanz2020_0011_1D1[c]	albopictus	99.9	no	expert	4	NA
575	Report_participant24	23	japonicus	J46	J46_ZH-ZHR-002v_a_3	Zurich	ZH-ZHR-002v_a_3	japonicus	high	LMA_Zanz2020_0017_1B1[c]	japonicus	96	yes	expert	4	NA
576	Report_participant24	24	albopictus	A39	A39_TI-CHI-003b_a_1	Ticino	TI-CHI-003b_a_1	albopictus	medium	LMA_Zanz2020_0026_1D1[c]	albopictus	99.9	no	expert	4	NA
577	Report_participant25	1	geniculatus	G02	G02_SH-NAR-001e_b_3	Schaffhausen	SH-NAR-001e_b_3	geniculatus	high	LMA_Zanz2021_0059_1A2[c]	geniculatus	84	yes	non expert	6	NA
578	Report_participant25	2	albopictus	A06	A06_GE-LAN-002a_a_2	Geneva	GE-LAN-002a_a_2	albopictus	low	LMA_Zanz2020_0012_1B4[c]	albopictus	compare	yes	non expert	6	NA
579	Report_participant25	3	koreicus	K58	K58_TI-MOI-009b_a_7	Ticino	TI-MOI-009b_a_7	koreicus	low	LMA_Zanz2020_0036_1I3[c]	koreicus	99.9	no	non expert	6	NA
580	Report_participant25	4	japonicus	K77	K77_GR-BRE-006b_c_5	Grisons	GR-BRE-006b_c_5	koreicus	medium	LMA_Zanz2020_0074_1C1[c]	koreicus	99.9	yes	non expert	6	NA
581	Report_participant25	5	geniculatus	G27	G27_TI-BEL-016a_b_2	Ticino	TI-BEL-016a_b_2	geniculatus	low	LMA_Zanz2021_0059_1H2[c]	geniculatus	99.9	yes	non expert	6	NA
582	Report_participant25	6	japonicus	K16	K16_GR-BRE-001a_a_7	Grisons	GR-BRE-001a_a_7	koreicus	high	LMA_Zanz2020_0034_3C2[c]	koreicus	99.9	yes	non expert	6	NA
583	Report_participant25	7	geniculatus	G01	G01_SH-NAR-001e_b_2	Schaffhausen	SH-NAR-001e_b_2	geniculatus	medium	LMA_Zanz2021_0059_1A1[c]	geniculatus	90	no	non expert	6	NA
584	Report_participant25	8	geniculatus	G04	G04_VD-AIG-002b_a_2	Vaud	VD-AIG-002b_a_2	geniculatus	high	LMA_Zanz2021_0059_1A4[c]	geniculatus	compare	no	non expert	6	NA
585	Report_participant25	9	japonicus	J72	J72_GR-RVD-002b_a_8	Grisons	GR-RVD-002b_a_8	japonicus	medium	LMA_Zanz2020_0048_1B4[c]	japonicus	90	yes	non expert	6	NA
586	Report_participant25	10	japonicus	J11	J11_TI-TTO-001_a_1	Ticino	TI-TTO-001_a_1	japonicus	low	LMA_Zanz2020_0011_1E4[c]	japonicus	90	no	non expert	6	NA
587	Report_participant25	11	albopictus	J85	J85_G6_GR-BRE-001a_c_8	Grisons	GR-BRE-001a_c_8	koreicus	medium	LMA_Zanz2020_0058_1B4[c]	japonicus	90	yes	non expert	6	NA
588	Report_participant25	12	geniculatus	A72	A72_GR-RVD-006b_a_1	Grisons	GR-RVD-006b_a_1	albopictus	low	LMA_Zanz2020_0048_1F1[c]	albopictus	99.9	no	non expert	6	NA
589	Report_participant25	13	japonicus	J30	J30_CH-AUT-039c_b_1	Schwyz	CH-AUT-039c_b_1	japonicus	high	LMA_Zanz2020_0013_1B4[c]	japonicus	99.9	yes	non expert	6	NA
590	Report_participant25	14	albopictus	A22	A22_TI-CHI-022a_a_1	Ticino	TI-CHI-022a_a_1	albopictus	medium	LMA_Zanz2020_0018_1E2[c]	albopictus	99.9	yes	non expert	6	NA
591	Report_participant25	15	geniculatus	G33	G33_TI-MEN-051a_b_2	Ticino	TI-MEN-051a_b_2	geniculatus	low	LMA_Zanz2021_0059_1I4[c]	geniculatus	96	no	non expert	6	NA
592	Report_participant25	16	albopictus	A34	A34_FRA-FEF-001a_a_1	France	FRA-FEF-001a_a_1	albopictus	high	LMA_Zanz2020_0026_1B4[c]	albopictus	99.9	no	non expert	6	NA
593	Report_participant25	17	albopictus	A46	A46_TI-GOR-007b_a_2	Ticino	TI-GOR-007b_a_2	albopictus	medium	LMA_Zanz2020_0034_3I4[c]	albopictus	99.9	no	non expert	6	NA
594	Report_participant25	18	albopictus	A14	A14_GE-LAN-001b_b_1	Geneva	GE-LAN-001b_b_1	albopictus	high	LMA_Zanz2020_0017_1C1[c]	albopictus	99.9	yes	non expert	6	NA
595	Report_participant25	19	japonicus	J03	J03_ZH-ZHR-002z_b_1	Zurich	ZH-ZHR-002z_b_1	japonicus	high	LMA_Zanz2020_0009_1B2[c]	japonicus	compare	yes	non expert	6	NA
596	Report_participant25	20	koreicus	K64	K64_TI-MOI-009b_a_9	Ticino	TI-MOI-009b_a_9	koreicus	low	LMA_Zanz2020_0036_1K1[c]	koreicus	90	yes	non expert	6	NA
597	Report_participant25	21	japonicus	J01	J01_ZH-ZHR-002y_a_4	Zurich	ZH-ZHR-002y_a_4	japonicus	low	LMA_Zanz2020_0009_1A2[c]	japonicus	compare	no	non expert	6	NA
598	Report_participant25	22	NA	K05	K05_GR-BRE-001a_c_4	Grisons	GR-BRE-001a_c_4	koreicus	medium	LMA_Zanz2020_0018_1E1[c]	koreicus	99.9	yes	non expert	6	mezcla
599	Report_participant25	23	geniculatus	G13	G13_GR-RVD-016a_b_1	Grisons	GR-RVD-016a_b_1	geniculatus	medium	LMA_Zanz2021_0059_1D1[c]	geniculatus	92.4	yes	non expert	6	NA
600	Report_participant25	24	NA	K40	K40_TI-NOV-003b_a_2	Ticino	TI-NOV-003b_a_2	koreicus	high	LMA_Zanz2020_0036_1B3[c]	koreicus	95.7	no	non expert	6	no se
601	Report_participant26	1	albopictus	A73	A73_TI-COL-010b_a_1	Ticino	TI-COL-010b_a_1	albopictus	high	LMA_Zanz2020_0048_1F2[c]	albopictus	99.9	no	expert	12.33	NA
602	Report_participant26	2	geniculatus	G09	G09_GR-GRO-014b_b_1	Grisons	GR-GRO-014b_b_1	geniculatus	high	LMA_Zanz2021_0059_1C1[c]	geniculatus	99.9	yes	expert	12.33	NA
603	Report_participant26	3	japonicus	J72	J72_GR-RVD-002b_a_8	Grisons	GR-RVD-002b_a_8	japonicus	medium	LMA_Zanz2020_0048_1B4[c]	japonicus	90	yes	expert	12.33	NA
604	Report_participant26	4	koreicus	J09	J09_TI-GRV-002_c_2	Ticino	TI-GRV-002_c_2	japonicus	low	LMA_Zanz2020_0011_1C1[c]	japonicus	99.9	no	expert	12.33	NA
605	Report_participant26	5	albopictus	A70	A70_GR-RVD-002b_a_19	Grisons	GR-RVD-002b_a_19	albopictus	high	LMA_Zanz2020_0048_1E3[c]	albopictus	86	yes	expert	12.33	NA
606	Report_participant26	6	geniculatus	G28	G28_TI-LOS-002a_b_1	Ticino	TI-LOS-002a_b_1	geniculatus	medium	LMA_Zanz2021_0059_1H3[c]	geniculatus	96	no	expert	12.33	NA
607	Report_participant26	7	japonicus	K63	K63_TI-MOI-009b_a_9	Ticino	TI-MOI-009b_a_9	koreicus	low	LMA_Zanz2020_0036_1J4[c]	koreicus	90	yes	expert	12.33	NA
608	Report_participant26	8	albopictus	A54	A54_TI-NOV-003b_a_4	Ticino	TI-NOV-003b_a_4	albopictus	medium	LMA_Zanz2020_0036_1C1[c]	albopictus	99.9	no	expert	12.33	NA
609	Report_participant26	9	koreicus	K76	K76_GR-BRE-006b_c_3	Grisons	GR-BRE-006b_c_3	koreicus	medium	LMA_Zanz2020_0074_1B3[c]	koreicus	99	yes	expert	12.33	NA
610	Report_participant26	10	albopictus	A37	A37_FRA-FEF-001a_a_4	France	FRA-FEF-001a_a_4	albopictus	medium	LMA_Zanz2020_0026_1C3[c]	albopictus	99.9	no	expert	12.33	NA
611	Report_participant26	11	japonicus	J49	J49_GR-BRE-001a_c_1	Grisons	GR-BRE-001a_c_1	koreicus	high	LMA_Zanz2020_0018_1D2[c]	japonicus	80	yes	expert	12.33	NA
612	Report_participant26	12	albopictus	A04	A04_TI-MAN-003_c_3	Ticino	TI-MAN-003_c_3	albopictus	low	LMA_Zanz2020_0011_1E3[c]	albopictus	99.9	no	expert	12.33	thats a bad photo
613	Report_participant26	13	albopictus	A13	A13_GR-RVD-019b_a_1	Grisons	GR-RVD-019b_a_1	albopictus	low	LMA_Zanz2020_0013_1G1[c]	albopictus	99.9	no	expert	12.33	NA
614	Report_participant26	14	japonicus	K57	K57_TI-MOI-009b_a_6	Ticino	TI-MOI-009b_a_6	koreicus	low	LMA_Zanz2020_0036_1I2[c]	koreicus	99	yes	expert	12.33	NA
615	Report_participant26	15	geniculatus	G08	G08_GR-CAM-004a_b_2	Grisons	GR-CAM-004a_b_2	geniculatus	high	LMA_Zanz2021_0059_1B4[c]	geniculatus	89.1	no	expert	12.33	NA
616	Report_participant26	16	albopictus	J51	J51_ZH-ZHR-002a_a_1	Zurich	ZH-ZHR-002a_a_1	japonicus	low	LMA_Zanz2020_0021_1A1[c]	japonicus	99.9	no	expert	12.33	NA
617	Report_participant26	17	geniculatus	G25	G25_TI-ASC-010b_b_1	Ticino	TI-ASC-010b_b_1	geniculatus	low	LMA_Zanz2021_0059_1G1[c]	geniculatus	79.2	yes	expert	12.33	NA
618	Report_participant26	18	japonicus	K39	K39_TI-NOV-003b_a_1	Ticino	TI-NOV-003b_a_1	koreicus	high	LMA_Zanz2020_0036_1B2[c]	koreicus	96	no	expert	12.33	NA
619	Report_participant26	19	koreicus	K26	K26_GR-BRE-001a_a_12	Grisons	GR-BRE-001a_a_12	koreicus	medium	LMA_Zanz2020_0034_3E4[c]	koreicus	99	no	expert	12.33	NA
620	Report_participant26	20	koreicus	J68	J68_GR-RVD-002b_a_4	Grisons	GR-RVD-002b_a_4	japonicus	high	LMA_Zanz2020_0048_1A4[c]	japonicus	99.9	yes	expert	12.33	NA
621	Report_participant26	21	japonicus	J41	J41_GR-RVD-010b_d_1	Grisons	GR-RVD-010b_d_1	japonicus	medium	LMA_Zanz2020_0013_1E4[c]	japonicus	99.9	no	expert	12.33	NA
622	Report_participant26	22	geniculatus	G01	G01_SH-NAR-001e_b_2	Schaffhausen	SH-NAR-001e_b_2	geniculatus	medium	LMA_Zanz2021_0059_1A1[c]	geniculatus	90	no	expert	12.33	NA
623	Report_participant26	23	NA	K16	K16_GR-BRE-001a_a_7	Grisons	GR-BRE-001a_a_7	koreicus	high	LMA_Zanz2020_0034_3C2[c]	koreicus	99.9	yes	expert	12.33	NA
624	Report_participant26	24	geniculatus	G27	G27_TI-BEL-016a_b_2	Ticino	TI-BEL-016a_b_2	geniculatus	low	LMA_Zanz2021_0059_1H2[c]	geniculatus	99.9	yes	expert	12.33	NA
625	Report_participant27	1	koreicus	K78	K78_GR-BRE-003a_a_1	Grisons	GR-BRE-003a_a_1	koreicus	medium	LMA_Zanz2020_0074_1C2[c]	koreicus	90	yes	expert	15	NA
626	Report_participant27	2	albopictus	A28	A28_TI-CDO-012b_a_2	Ticino	TI-CDO-12b_a_2	albopictus	high	LMA_Zanz2020_0021_1F1[c]	albopictus	99.9	no	expert	15	NA
627	Report_participant27	3	japonicus	J59	J59_GR-BRE-001a_a_3	Grisons	GR-BRE-001a_a_3	koreicus	high	LMA_Zanz2020_0034_3A3[c]	japonicus	99.9	yes	expert	15	NA
628	Report_participant27	4	koreicus	K27	K27_GR-BRE-001a_a_13	Grisons	GR-BRE-001a_a_13	koreicus	medium	LMA_Zanz2020_0034_3F1[c]	koreicus	96	yes	expert	15	NA
629	Report_participant27	5	albopictus	G28	G28_TI-LOS-002a_b_1	Ticino	TI-LOS-002a_b_1	geniculatus	medium	LMA_Zanz2021_0059_1H3[c]	geniculatus	96	no	expert	15	NA
630	Report_participant27	6	albopictus	G32	G32_TI-MEN-051a_b_1	Ticino	TI-MEN-051a_b_1	geniculatus	low	LMA_Zanz2021_0059_1I3[c]	geniculatus	99.9	yes	expert	15	NA
631	Report_participant27	7	geniculatus	A13	A13_GR-RVD-019b_a_1	Grisons	GR-RVD-019b_a_1	albopictus	low	LMA_Zanz2020_0013_1G1[c]	albopictus	99.9	no	expert	15	NA
632	Report_participant27	8	geniculatus	J24	J24_SZ-FRI-001a_d_1	Schwyz	SZ-FRI-001a_d_1	japonicus	medium	LMA_Zanz2020_0013_1A2[c]	japonicus	99.9	no	expert	15	NA
633	Report_participant27	9	albopictus	J11	J11_TI-TTO-001_a_1	Ticino	TI-TTO-001_a_1	japonicus	low	LMA_Zanz2020_0011_1E4[c]	japonicus	90	no	expert	15	NA
634	Report_participant27	10	albopictus	A56	A56_TI-NOV-004a_a_1	Ticino	TI-NOV-004a_a_1	albopictus	medium	LMA_Zanz2020_0036_1C4[c]	albopictus	99.9	yes	expert	15	NA
635	Report_participant27	11	albopictus	A03	A03_TI-MAN-003_c_2	Ticino	TI-MAN-003_c_2	albopictus	low	LMA_Zanz2020_0011_1E2[c]	albopictus	99.9	no	expert	15	NA
636	Report_participant27	12	albopictus	A22	A22_TI-CHI-022a_a_1	Ticino	TI-CHI-022a_a_1	albopictus	medium	LMA_Zanz2020_0018_1E2[c]	albopictus	99.9	yes	expert	15	NA
637	Report_participant27	13	japonicus	J49	J49_GR-BRE-001a_c_1	Grisons	GR-BRE-001a_c_1	koreicus	high	LMA_Zanz2020_0018_1D2[c]	japonicus	80	yes	expert	15	NA
638	Report_participant27	14	albopictus	G21	G21_GR-RVD-007a_b_2	Grisons	GR-RVD-007a_b_2	geniculatus	high	LMA_Zanz2021_0059_1F1[c]	geniculatus	79.2	no	expert	15	NA
639	Report_participant27	15	koreicus	K20	K20_GR-BRE-001a_a_7	Grisons	GR-BRE-001a_a_7	koreicus	high	LMA_Zanz2020_0034_3D2[c]	koreicus	90	yes	expert	15	NA
640	Report_participant27	16	geniculatus	G05	G05_VD-AIG-002a_a_1	Vaud	VD-AIG-002a_a_1	geniculatus	high	LMA_Zanz2021_0059_1B1[c]	geniculatus	90	no	expert	15	NA
641	Report_participant27	17	geniculatus	G26	G26_TI-ASC-010b_b_2	Ticino	TI-ASC-010b_b_2	geniculatus	low	LMA_Zanz2021_0059_1G2[c]	geniculatus	96	yes	expert	15	NA
642	Report_participant27	18	geniculatus	J41	J41_GR-RVD-010b_d_1	Grisons	GR-RVD-010b_d_1	japonicus	medium	LMA_Zanz2020_0013_1E4[c]	japonicus	99.9	no	expert	15	NA
643	Report_participant27	19	albopictus	A30	A30_TI-COL-014b_a_2	Ticino	TI-COL-014b_a_2	albopictus	high	LMA_Zanz2020_0026_1A4[c]	albopictus	99.9	no	expert	15	NA
644	Report_participant27	20	japonicus	J48	J48_ZH-ZHR-002y_b_2	Zurich	ZH-ZHR-002y_b_2	japonicus	low	LMA_Zanz2020_0017_1B4[c]	japonicus	99.9	yes	expert	15	NA
645	Report_participant27	21	koreicus	K53	K53_TI-MOI-009b_a_3	Ticino	TI-MOI-009b_a_3	koreicus	low	LMA_Zanz2020_0036_1H2[c]	koreicus	90	yes	expert	15	NA
646	Report_participant27	22	koreicus	K29	K29_GR-BRE-001a_b_1	Grisons	GR-BRE-001a_b_1	koreicus	high	LMA_Zanz2020_0034_3F3[c]	koreicus	89.1	yes	expert	15	NA
647	Report_participant27	23	geniculatus	G15	G15_GR-RVD-016a_b_3	Grisons	GR-RVD-016a_b_3	geniculatus	medium	LMA_Zanz2021_0059_1D3[c]	geniculatus	99	yes	expert	15	NA
648	Report_participant27	24	koreicus	K61	K61_TI-MOI-009b_a_9	Ticino	TI-MOI-009b_a_9	koreicus	low	LMA_Zanz2020_0036_1J2[c]	koreicus	96	yes	expert	15	NA
649	Report_participant28	1	geniculatus	G33	G33_TI-MEN-051a_b_2	Ticino	TI-MEN-051a_b_2	geniculatus	low	LMA_Zanz2021_0059_1I4[c]	geniculatus	96	no	non expert	5.27	NA
650	Report_participant28	2	koreicus	J17	J17_TI-POR-001_a_1	Ticino	TI-POR-001_a_1	japonicus	low	LMA_Zanz2020_0011_1G2[c]	japonicus	99.9	no	non expert	5.27	NA
651	Report_participant28	3	geniculatus	G22	G22_GR-RVD-015a_b_1	Grisons	GR-RVD-015a_b_1	geniculatus	high	LMA_Zanz2021_0059_1F2[c]	geniculatus	84	no	non expert	5.27	NA
652	Report_participant28	4	koreicus	J61	J61_TI-BEL-129a_a_2	Ticino	TI-BEL-129a_a_2	japonicus	high	LMA_Zanz2020_0036_1A2[c]	japonicus	90	no	non expert	5.27	NA
653	Report_participant28	5	albopictus	K26	K26_GR-BRE-001a_a_12	Grisons	GR-BRE-001a_a_12	koreicus	medium	LMA_Zanz2020_0034_3E4[c]	koreicus	99	no	non expert	5.27	NA
654	Report_participant28	6	albopictus	A75	A75_TI-COL-010b_a_3	Ticino	TI-COL-010b_a_3	albopictus	medium	LMA_Zanz2020_0048_1F4[c]	albopictus	99.9	no	non expert	5.27	NA
655	Report_participant28	7	koreicus	K73	K73_TI-MOI-009b_c_1	Grisons	TI-MOI-009b_c_1	koreicus	low	LMA_Zanz2020_0036_2A3[c]	koreicus	92.4	yes	non expert	5.27	NA
656	Report_participant28	8	albopictus	A54	A54_TI-NOV-003b_a_4	Ticino	TI-NOV-003b_a_4	albopictus	medium	LMA_Zanz2020_0036_1C1[c]	albopictus	99.9	no	non expert	5.27	NA
657	Report_participant28	9	albopictus	A02	A02_TI-MAN-003_b_1	Ticino	TI-MAN-003_b_1	albopictus	low	LMA_Zanz2020_0011_1D4[c]	albopictus	99.9	no	non expert	5.27	NA
658	Report_participant28	10	koreicus	K21	K21_GR-BRE-001a_a_7	Grisons	GR-BRE-001a_a_7	koreicus	high	LMA_Zanz2020_0034_3D3[c]	koreicus	99	yes	non expert	5.27	NA
659	Report_participant28	11	geniculatus	G13	G13_GR-RVD-016a_b_1	Grisons	GR-RVD-016a_b_1	geniculatus	medium	LMA_Zanz2021_0059_1D1[c]	geniculatus	92.4	yes	non expert	5.27	NA
660	Report_participant28	12	japonicus	J31	J31_CH-AUT-039c_d_1	Schwyz	CH-AUT-039c_d_1	japonicus	medium	LMA_Zanz2020_0013_1C1[c]	japonicus	99.9	no	non expert	5.27	NA
661	Report_participant28	13	japonicus	J39	J39_GR-RVD-003b_a_1	Grisons	GR-RVD-003b_a_1	japonicus	high	LMA_Zanz2020_0013_1E2[c]	japonicus	99.9	no	non expert	5.27	NA
662	Report_participant28	14	geniculatus	G25	G25_TI-ASC-010b_b_1	Ticino	TI-ASC-010b_b_1	geniculatus	low	LMA_Zanz2021_0059_1G1[c]	geniculatus	79.2	yes	non expert	5.27	NA
663	Report_participant28	15	japonicus	K66	K66_TI-MOI-009b_a_9	Ticino	TI-MOI-009b_a_9	koreicus	low	LMA_Zanz2020_0036_1K3[c]	koreicus	85.8	yes	non expert	5.27	NA
664	Report_participant28	16	japonicus	K31	K31_GR-BRE-001a_b_1	Grisons	GR-BRE-001a_b_1	koreicus	high	LMA_Zanz2020_0034_3G1[c]	koreicus	90	yes	non expert	5.27	NA
665	Report_participant28	17	geniculatus	G30	G30_TI-BEL-048a_a_2	Ticino	TI-BEL-048a_a_2	geniculatus	high	LMA_Zanz2021_0059_1I1[c]	geniculatus	96	no	non expert	5.27	NA
666	Report_participant28	18	japonicus	J52	J52_SZ-TUG-001b_a_1	Schwyz	SZ-TUG-001b_a_1	japonicus	low	LMA_Zanz2020_0021_1A4[c]	japonicus	99.9	no	non expert	5.27	NA
667	Report_participant28	19	albopictus	J13	J13_TI-TTO-001_b_1	Ticino	TI-TTO-001_b_1	japonicus	medium	LMA_Zanz2020_0011_1F2[c]	japonicus	99.9	yes	non expert	5.27	NA
668	Report_participant28	20	albopictus	A30	A30_TI-COL-014b_a_2	Ticino	TI-COL-014b_a_2	albopictus	high	LMA_Zanz2020_0026_1A4[c]	albopictus	99.9	no	non expert	5.27	NA
669	Report_participant28	21	albopictus	A42	A42_TI-CHI-006a_a_1	Ticino	TI-CHI-006a_a_1	albopictus	high	LMA_Zanz2020_0026_1D4[c]	albopictus	99.9	no	non expert	5.27	NA
670	Report_participant28	22	geniculatus	G15	G15_GR-RVD-016a_b_3	Grisons	GR-RVD-016a_b_3	geniculatus	medium	LMA_Zanz2021_0059_1D3[c]	geniculatus	99	yes	non expert	5.27	NA
671	Report_participant28	23	albopictus	A72	A72_GR-RVD-006b_a_1	Grisons	GR-RVD-006b_a_1	albopictus	low	LMA_Zanz2020_0048_1F1[c]	albopictus	99.9	no	non expert	5.27	NA
672	Report_participant28	24	koreicus	K77	K77_GR-BRE-006b_c_5	Grisons	GR-BRE-006b_c_5	koreicus	medium	LMA_Zanz2020_0074_1C1[c]	koreicus	99.9	yes	non expert	5.27	NA
673	Report_participant29	1	koreicus	K62	K62_TI-MOI-009b_a_9	Ticino	TI-MOI-009b_a_9	koreicus	low	LMA_Zanz2020_0036_1J3[c]	koreicus	96	yes	non expert	11.2	NA
674	Report_participant29	2	geniculatus	G19	G19_GR-RVD-009b_b_3	Grisons	GR-RVD-009b_b_3	geniculatus	medium	LMA_Zanz2021_0059_1E3[c]	geniculatus	99.9	yes	non expert	11.2	NA
675	Report_participant29	3	albopictus	A46	A46_TI-GOR-007b_a_2	Ticino	TI-GOR-007b_a_2	albopictus	medium	LMA_Zanz2020_0034_3I4[c]	albopictus	99.9	no	non expert	11.2	NA
676	Report_participant29	4	geniculatus	G16	G16_G8_GR-RVD-015a_b_1	Grisons	GR-RVD-015a_b_1-G8	geniculatus	low	LMA_Zanz2021_0059_1D4[c]	geniculatus	99.9	no	non expert	11.2	NA
677	Report_participant29	5	albopictus	J10	J10_TI-GRV-002_c_3	Ticino	TI-GRV-002_c_3	japonicus	low	LMA_Zanz2020_0011_1C2[c]	japonicus	99.9	no	non expert	11.2	NA
678	Report_participant29	6	geniculatus	G29	G29_TI-BEL-048a_a_1	Ticino	TI-BEL-048a_a_1	geniculatus	high	LMA_Zanz2021_0059_1H4[c]	geniculatus	99.9	no	non expert	11.2	NA
679	Report_participant29	7	japonicus	K79	K79_GR-BRE-003a_a_2	Ticino	GR-BRE-003a_a_2	koreicus	high	LMA_Zanz2020_0074_1C3[c]	koreicus	95.7	yes	non expert	11.2	NA
680	Report_participant29	8	albopictus	G26	G26_TI-ASC-010b_b_2	Ticino	TI-ASC-010b_b_2	geniculatus	low	LMA_Zanz2021_0059_1G2[c]	geniculatus	96	yes	non expert	11.2	NA
681	Report_participant29	9	japonicus	K03	K03_GR-BRE-001a_a_3	Grisons	GR-BRE-001a_a_3	koreicus	medium	LMA_Zanz2020_0018_1D1[c]	koreicus	99.9	yes	non expert	11.2	NA
682	Report_participant29	10	albopictus	G15	G15_GR-RVD-016a_b_3	Grisons	GR-RVD-016a_b_3	geniculatus	medium	LMA_Zanz2021_0059_1D3[c]	geniculatus	99	yes	non expert	11.2	NA
683	Report_participant29	11	japonicus	K51	K51_TI-MOI-009b_a_3	Ticino	TI-MOI-009b_a_3	koreicus	low	LMA_Zanz2020_0036_1G2[c]	koreicus	99.9	yes	non expert	11.2	NA
684	Report_participant29	12	albopictus	A06	A06_GE-LAN-002a_a_2	Geneva	GE-LAN-002a_a_2	albopictus	low	LMA_Zanz2020_0012_1B4[c]	albopictus	compare	yes	non expert	11.2	NA
685	Report_participant29	13	japonicus	J29	J29_SZ-MUO-002a_b_3	Schwyz	SZ-MUO-002a_b_3	japonicus	high	LMA_Zanz2020_0013_1B3[c]	japonicus	99.9	no	non expert	11.2	NA
686	Report_participant29	14	japonicus	J68	J68_GR-RVD-002b_a_4	Grisons	GR-RVD-002b_a_4	japonicus	high	LMA_Zanz2020_0048_1A4[c]	japonicus	99.9	yes	non expert	11.2	NA
687	Report_participant29	15	albopictus	A09	A09_GR-RVD-012a_a_1	Grisons	GR-RVD-012a_a_1	albopictus	medium	LMA_Zanz2020_0013_1F1[c]	albopictus	96	no	non expert	11.2	NA
688	Report_participant29	16	albopictus	A69	A69_GR-RVD-002b_a_18	Grisons	GR-RVD-002b_a_18	albopictus	high	LMA_Zanz2020_0048_1E2[c]	albopictus	99.9	no	non expert	11.2	NA
689	Report_participant29	17	japonicus	J57	J57_GR-CHR-002a_b_1	Grisons	GR-CHR-002a_b_1	japonicus	medium	LMA_Zanz2020_0021_1C4[c]	japonicus	99.9	no	non expert	11.2	NA
690	Report_participant29	18	albopictus	A05	A05_GE-LAN-002a_a_1	Geneva	GE-LAN-002a_a_1	albopictus	low	LMA_Zanz2020_0012_1B3[c]	albopictus	compare	yes	non expert	11.2	NA
691	Report_participant29	19	albopictus	A77	A77_TI-COL-010b_a_5	Ticino	TI-COL-010b_a_5	albopictus	high	LMA_Zanz2020_0048_1G2[c]	albopictus	99.9	no	non expert	11.2	NA
692	Report_participant29	20	japonicus	J72	J72_GR-RVD-002b_a_8	Grisons	GR-RVD-002b_a_8	japonicus	medium	LMA_Zanz2020_0048_1B4[c]	japonicus	90	yes	non expert	11.2	NA
693	Report_participant29	21	japonicus	K29	K29_GR-BRE-001a_b_1	Grisons	GR-BRE-001a_b_1	koreicus	high	LMA_Zanz2020_0034_3F3[c]	koreicus	89.1	yes	non expert	11.2	NA
694	Report_participant29	22	japonicus	K08	K08_TI-COL-010b_a_2	Grisons	TI-COL-010b_a_2	koreicus	medium	LMA_Zanz2020_0026_1A2[c]	koreicus	90	yes	non expert	11.2	NA
695	Report_participant29	23	japonicus	J07	J07_TI-GRV-002_a_4	Ticino	TI-GRV-002_a_4	japonicus	low	LMA_Zanz2020_0011_1A4[c]	japonicus	90	no	non expert	11.2	NA
696	Report_participant29	24	geniculatus	G20	G20_GR-RVD-007a_b_1	Grisons	GR-RVD-007a_b_1	geniculatus	high	LMA_Zanz2021_0059_1E4[c]	geniculatus	78	no	non expert	11.2	NA
697	Report_participant30	1	geniculatus	G26	G26_TI-ASC-010b_b_2	Ticino	TI-ASC-010b_b_2	geniculatus	low	LMA_Zanz2021_0059_1G2[c]	geniculatus	96	yes	non expert	3.25	NA
698	Report_participant30	2	koreicus	K31	K31_GR-BRE-001a_b_1	Grisons	GR-BRE-001a_b_1	koreicus	high	LMA_Zanz2020_0034_3G1[c]	koreicus	90	yes	non expert	3.25	NA
699	Report_participant30	3	geniculatus	G14	G14_GR-RVD-016a_b_2	Grisons	GR-RVD-016a_b_2	geniculatus	medium	LMA_Zanz2021_0059_1D2[c]	geniculatus	96	no	non expert	3.25	NA
700	Report_participant30	4	japonicus	J29	J29_SZ-MUO-002a_b_3	Schwyz	SZ-MUO-002a_b_3	japonicus	high	LMA_Zanz2020_0013_1B3[c]	japonicus	99.9	no	non expert	3.25	NA
701	Report_participant30	5	koreicus	K53	K53_TI-MOI-009b_a_3	Ticino	TI-MOI-009b_a_3	koreicus	low	LMA_Zanz2020_0036_1H2[c]	koreicus	90	yes	non expert	3.25	NA
702	Report_participant30	6	koreicus	J54	J54_SZ-FRI-002b_d_1	Schwyz	SZ-FRI-002b_d_1	japonicus	high	LMA_Zanz2020_0021_1B3[c]	japonicus	compare	yes	non expert	3.25	NA
703	Report_participant30	7	japonicus	J52	J52_SZ-TUG-001b_a_1	Schwyz	SZ-TUG-001b_a_1	japonicus	low	LMA_Zanz2020_0021_1A4[c]	japonicus	99.9	no	non expert	3.25	NA
704	Report_participant30	8	albopictus	J14	J14_TI-TTO-001_c_1	Ticino	TI-TTO-001_c_1	japonicus	medium	LMA_Zanz2020_0011_1F3[c]	japonicus	compare	yes	non expert	3.25	NA
705	Report_participant30	9	geniculatus	G09	G09_GR-GRO-014b_b_1	Grisons	GR-GRO-014b_b_1	geniculatus	high	LMA_Zanz2021_0059_1C1[c]	geniculatus	99.9	yes	non expert	3.25	NA
706	Report_participant30	10	albopictus	A07	A07_GE-LAN-002a_a_4	Geneva	GE-LAN-002a_a_4	albopictus	low	LMA_Zanz2020_0012_1C2[c]	albopictus	98	no	non expert	3.25	NA
707	Report_participant30	11	albopictus	A71	A71_GR-RVD-002b_a_20	Grisons	GR-RVD-002b_a_20	albopictus	high	LMA_Zanz2020_0048_1E4[c]	albopictus	99.9	no	non expert	3.25	NA
708	Report_participant30	12	albopictus	K08	K08_TI-COL-010b_a_2	Grisons	TI-COL-010b_a_2	koreicus	medium	LMA_Zanz2020_0026_1A2[c]	koreicus	90	yes	non expert	3.25	NA
709	Report_participant30	13	geniculatus	G17	G17_GR-RVD-009b_b_1	Grisons	GR-RVD-009b_b_1	geniculatus	low	LMA_Zanz2021_0059_1E1[c]	geniculatus	99.9	no	non expert	3.25	NA
710	Report_participant30	14	albopictus	A67	A67_GR-RVD-002b_a_13	Grisons	GR-RVD-002b_a_13	albopictus	medium	LMA_Zanz2020_0048_1D1[c]	albopictus	99.9	no	non expert	3.25	NA
711	Report_participant30	15	geniculatus	G19	G19_GR-RVD-009b_b_3	Grisons	GR-RVD-009b_b_3	geniculatus	medium	LMA_Zanz2021_0059_1E3[c]	geniculatus	99.9	yes	non expert	3.25	NA
712	Report_participant30	16	japonicus	J88	J88_GR-BRE-006b_a_2	Grisons	GR-BRE-006b_a_2	koreicus	medium	LMA_Zanz2020_0074_1A2[c]	japonicus	99.9	yes	non expert	3.25	NA
713	Report_participant30	17	geniculatus	J48	J48_ZH-ZHR-002y_b_2	Zurich	ZH-ZHR-002y_b_2	japonicus	low	LMA_Zanz2020_0017_1B4[c]	japonicus	99.9	yes	non expert	3.25	NA
714	Report_participant30	18	koreicus	K25	K25_GR-BRE-001a_a_11	Grisons	GR-BRE-001a_a_11	koreicus	medium	LMA_Zanz2020_0034_3E3[c]	koreicus	85.8	yes	non expert	3.25	NA
715	Report_participant30	19	albopictus	A11	A11_GR-RVD-017a_b_1	Grisons	GR-RVD-017a_b_1	albopictus	high	LMA_Zanz2020_0013_1F3[c]	albopictus	99.9	yes	non expert	3.25	NA
716	Report_participant30	20	albopictus	A05	A05_GE-LAN-002a_a_1	Geneva	GE-LAN-002a_a_1	albopictus	low	LMA_Zanz2020_0012_1B3[c]	albopictus	compare	yes	non expert	3.25	medium-low quality
717	Report_participant30	21	geniculatus	G07	G07_GR-CAM-004a_b_1	Grisons	GR-CAM-004a_b_1	geniculatus	high	LMA_Zanz2021_0059_1B3[c]	geniculatus	95.7	no	non expert	3.25	NA
718	Report_participant30	22	koreicus	K55	K55_TI-MOI-009b_a_4	Ticino	TI-MOI-009b_a_4	koreicus	low	LMA_Zanz2020_0036_1H4[c]	koreicus	92.4	yes	non expert	3.25	NA
719	Report_participant30	23	albopictus	A76	A76_TI-COL-010b_a_4	Ticino	TI-COL-010b_a_4	albopictus	medium	LMA_Zanz2020_0048_1G1[c]	albopictus	99.9	no	non expert	3.25	NA
720	Report_participant30	24	koreicus	K39	K39_TI-NOV-003b_a_1	Ticino	TI-NOV-003b_a_1	koreicus	high	LMA_Zanz2020_0036_1B2[c]	koreicus	96	no	non expert	3.25	NA
